# Supplementary material for: [1,4-Bis(diphenyl­phosphan­yl)butane-κ2 P,P′]chlorido(η5-inden­yl)ruthenium(II)
Source: Acta Crystallogr Sect E Struct Rep Online. 2011 Apr 29;67(Pt 5):m641. doi: 10.1107/S1600536811015121 (PMC3089106; doi:10.1107/S1600536811015121)
Supplement: Supplementary file 1 [file e-67-0m641-sup1.cif]

##############################################################################
#                                                                            #
# This CIF contains the data in a paper accepted for publication in          #
# Acta Crystallographica Section E. It conforms to the requirements of       #
# Notes for Authors for Acta Crystallographica Section E, and has been       #
# peer reviewed under the auspices of the IUCr Commission on Journals.       #
#                                                                            #
# Full details of the Crystallographic Information File format               #
# are given in the paper "The Crystallographic Information File (CIF):       #
# a New Standard Archive File for Crystallography" by S. R. Hall, F. H.      #
# Allen and I. D. Brown [Acta Cryst. (1991), A47, 655-685].                  #
#                                                                            #
# The current version of the core CIF dictionary is obtainable from          #
# ftp://ftp.iucr.org/pub/cif_core.dic.                                       #
#                                                                            #
# Software is freely available for graphical display of the structure(s)     #
# in this CIF. For information consult the CIF software page                 #
# http://www.iucr.org/resources/cif/software.                                #
#                                                                            #
# This file may be used for bona fide research purposes within the           #
# scientific community so long as proper attribution is given to the journal # 
# article from which it was obtained.                                        #
#                                                                            #
##############################################################################
data_global
_audit_creation_method     'form.cif (version 2.0)'
_journal_data_validation_number     ?
_journal_date_recd_electronic     2011-02-06
_journal_date_accepted     2011-04-21
_journal_name_full     'Acta Crystallographica, Section E'
_journal_year     2011
_journal_volume     67
_journal_issue      5
_journal_page_first     m641
_journal_page_last     m641
_journal_paper_category     QM
_journal_coeditor_code     BV2178
_publ_contact_author_name     'Hui-Ling Sung'
_publ_contact_author_address
; Department of Mathematics and Science (Pre-college),
National Taiwan Normal University, 24449,
Linkou, Taiwan (R.O.C.)
;
_publ_contact_author_email     hlsung@ntnu.edu.tw
_publ_contact_author_fax     '886-2-2602-2617'
_publ_contact_author_phone     '886-2-7714-8390'
_publ_section_title
;\
[1,4-Bis(diphenylphosphanyl)butane-\k^2^<i>P</i>,<i>P</i>']chlorido(\h^5^-\
indenyl)ruthenium(II)
;
loop_
    _publ_author_name
    _publ_author_address
    'Hui-Ling Sung'
;
Department of Mathematics and Science (Pre-college)
National Taiwan Normal University
Taiwan
;
    'Tze-Min Her'
;
Department of Chemical and Materials Engineering
Lunghwa University of Science and Technology
Taiwan
;
    'Wen-Hsien Su'
;
Department of Chemical and Materials Engineering
Lunghwa University of Science and Technology
Taiwan
;
    'Chin-Pao Cheng'
;
Department of Mechatronic Technology
National Taiwan Normal University
Taiwan
;
data_I
_chemical_name_systematic
;
[1,4-Bis(diphenylphosphanyl)butane-\k^2^<i>P</i>,<i>P</i>']chlorido(\h^5^-
indenyl)ruthenium(II)
;
_chemical_name_common     ?
_chemical_formula_moiety     'C37 H35 Cl P2 Ru'
_chemical_formula_sum     'C37 H35 Cl P2 Ru'
_chemical_formula_structural     ?
_chemical_formula_analytical     ?
_chemical_formula_iupac     '[Ru (C9 H7) Cl (C28 H28 P2)]'
_chemical_formula_weight     678.11
_chemical_melting_point     ?
_symmetry_cell_setting     monoclinic
_symmetry_space_group_name_H-M     'P 21/n'
_symmetry_space_group_name_Hall     '-P 2yn'
loop_
    _symmetry_equiv_pos_as_xyz
    'x, y, z'
    '-x+1/2, y+1/2, -z+1/2'
    '-x, -y, -z'
    'x-1/2, -y-1/2, z-1/2'
_cell_length_a     12.6567(2)
_cell_length_b     15.7502(3)
_cell_length_c     15.9419(3)
_cell_angle_alpha     90.00
_cell_angle_beta     103.1650(10)
_cell_angle_gamma     90.00
_cell_volume     3094.42(10)
_cell_formula_units_Z     4
_cell_measurement_reflns_used     13485
_cell_measurement_theta_min     2.037
_cell_measurement_theta_max     25.028
_cell_measurement_temperature     200(2)
_exptl_crystal_description     prism
_exptl_crystal_colour     red--brown
_exptl_crystal_size_max     0.55
_exptl_crystal_size_mid     0.48
_exptl_crystal_size_min     0.38
_exptl_crystal_density_diffrn     1.456
_exptl_crystal_density_meas     ?
_exptl_crystal_density_method     'not measured'
_exptl_crystal_F_000     1392
_exptl_absorpt_coefficient_mu     0.722
_exptl_absorpt_correction_type     multi-scan
_exptl_absorpt_process_details     '(SADABS; Bruker, 2005)'
_exptl_absorpt_correction_T_min     0.7043
_exptl_absorpt_correction_T_max     0.821
_exptl_special_details
;
;
_diffrn_ambient_temperature     200(2)
_diffrn_radiation_type     'MoK\a'
_diffrn_radiation_wavelength     0.71073
_diffrn_radiation_source     'fine-focus sealed tube'
_diffrn_radiation_monochromator     'graphite'
_diffrn_measurement_device_type     'Nonius KappaCCD'
_diffrn_measurement_method     'CCD rotation images, thick slices'
_diffrn_detector_area_resol_mean     9
_diffrn_reflns_number     18461
_diffrn_reflns_av_R_equivalents     0.0603
_diffrn_reflns_av_sigmaI/netI     0.0506
_diffrn_reflns_theta_min     2.93
_diffrn_reflns_theta_max     25.02
_diffrn_reflns_theta_full     25.02
_diffrn_measured_fraction_theta_max     0.997
_diffrn_measured_fraction_theta_full     0.997
_diffrn_reflns_limit_h_min     -14
_diffrn_reflns_limit_h_max     15
_diffrn_reflns_limit_k_min     -18
_diffrn_reflns_limit_k_max     18
_diffrn_reflns_limit_l_min     -18
_diffrn_reflns_limit_l_max     18
_diffrn_reflns_reduction_process     ?
_diffrn_standards_number     ?
_diffrn_standards_interval_count     ?
_diffrn_standards_interval_time     ?
_diffrn_standards_decay_%     ?
loop_
    _diffrn_standard_refln_index_h
    _diffrn_standard_refln_index_k
    _diffrn_standard_refln_index_l
    ? ? ?
_refine_special_details
;
Refinement of <i>F</i>^2^ against ALL reflections. The weighted <i>R</i>-factor
<i>wR</i> and goodness of fit <i>S</i> are based on <i>F</i>^2^, conventional
<i>R</i>-factors <i>R</i> are based on <i>F</i>, with <i>F</i> set to zero for
negative <i>F</i>^2^. The threshold expression of <i>F</i>^2^ >
\s(<i>F</i>^2^) is used only for calculating <i>R</i>-factors(gt) <i>etc</i>.
and is not relevant to the choice of reflections for refinement.
<i>R</i>-factors based on <i>F</i>^2^ are statistically about twice as large
as those based on <i>F</i>, and <i>R</i>-factors based on ALL data will be
even larger.
;
_reflns_number_total     5443
_reflns_number_gt     4355
_reflns_threshold_expression     I>2\s(I)
_refine_ls_structure_factor_coef     Fsqd
_refine_ls_matrix_type     full
_refine_ls_R_factor_all     0.0502
_refine_ls_R_factor_gt     0.0351
_refine_ls_wR_factor_gt     0.0931
_refine_ls_wR_factor_ref     0.1024
_refine_ls_goodness_of_fit_ref     0.911
_refine_ls_restrained_S_all     0.911
_refine_ls_number_reflns     5443
_refine_ls_number_parameters     370
_refine_ls_number_restraints     0
_refine_ls_hydrogen_treatment     constr
_refine_ls_weighting_scheme     calc
_refine_ls_weighting_details
         'calc w=1/[\s^2^(Fo^2^)+(0.0707P)^2^+0.5716P] where P=(Fo^2^+2Fc^2^)/3'
_atom_sites_solution_hydrogens     geom
_atom_sites_solution_primary     direct
_atom_sites_solution_secondary     difmap
_refine_ls_shift/su_max     0.000
_refine_ls_shift/su_mean     0.000
_refine_diff_density_max     0.363
_refine_diff_density_min     -0.707
_refine_ls_extinction_method     none
_refine_ls_extinction_coef     ?
loop_
    _atom_type_symbol
    _atom_type_description
    _atom_type_scat_dispersion_real
    _atom_type_scat_dispersion_imag
    _atom_type_scat_source
    'C' 'C' 0.0033 0.0016
                         'International Tables Vol C Tables 4.2.6.8 and 6.1.1.4'
    'H' 'H' 0.0000 0.0000
                         'International Tables Vol C Tables 4.2.6.8 and 6.1.1.4'
    'Ru' 'Ru' -1.2594 0.8363
                         'International Tables Vol C Tables 4.2.6.8 and 6.1.1.4'
    'P' 'P' 0.1023 0.0942
                         'International Tables Vol C Tables 4.2.6.8 and 6.1.1.4'
    'N' 'N' 0.0061 0.0033
                         'International Tables Vol C Tables 4.2.6.8 and 6.1.1.4'
    'O' 'O' 0.0106 0.0060
                         'International Tables Vol C Tables 4.2.6.8 and 6.1.1.4'
    'Cl' 'Cl' 0.1484 0.1585
                         'International Tables Vol C Tables 4.2.6.8 and 6.1.1.4'
_computing_data_collection     'COLLECT (Nonius, 1998)'
_computing_cell_refinement     'DENZO/SCALEPACK (Otwinowski & Minor, 1997)'
_computing_data_reduction     'DENZO/SCALEPACK (Otwinowski & Minor, 1997)'
_computing_structure_solution     'SHELXS97 (Sheldrick, 2008)'
_computing_structure_refinement     'SHELXL97 (Sheldrick, 2008)'
_computing_molecular_graphics     'ORTEP-3 for Windows (Farrugia, 1997)'
_computing_publication_material     'WinGX (Farrugia, 1999)'
loop_
    _atom_site_type_symbol
    _atom_site_label
    _atom_site_fract_x
    _atom_site_fract_y
    _atom_site_fract_z
    _atom_site_U_iso_or_equiv
    _atom_site_adp_type
    _atom_site_calc_flag
    _atom_site_refinement_flags
    _atom_site_occupancy
    _atom_site_symmetry_multiplicity
    _atom_site_disorder_assembly
    _atom_site_disorder_group
    C C1 0.9824(3) 0.0561(2) 0.6534(2) 0.0310(7) Uani d . 1 1 . .
    C C2 1.0539(3) 0.0051(2) 0.7111(2) 0.0416(9) Uani d . 1 1 . .
    H H2 1.0262 -0.0376 0.7423 0.050 Uiso calc R 1 1 . .
    C C3 1.1652(3) 0.0158(3) 0.7235(2) 0.0492(10) Uani d . 1 1 . .
    H H3 1.2134 -0.0188 0.7638 0.059 Uiso calc R 1 1 . .
    C C4 1.2059(3) 0.0773(3) 0.6769(3) 0.0485(10) Uani d . 1 1 . .
    H H4 1.2821 0.0844 0.6849 0.058 Uiso calc R 1 1 . .
    C C5 1.1364(3) 0.1276(2) 0.6196(3) 0.0457(9) Uani d . 1 1 . .
    H H5 1.1644 0.1698 0.5881 0.055 Uiso calc R 1 1 . .
    C C6 1.0246(3) 0.1170(2) 0.6073(2) 0.0375(8) Uani d . 1 1 . .
    H H6 0.9768 0.1518 0.5669 0.045 Uiso calc R 1 1 . .
    C C7 0.7758(2) 0.1115(2) 0.5546(2) 0.0308(7) Uani d . 1 1 . .
    C C8 0.7854(3) 0.0919(2) 0.4711(2) 0.0367(8) Uani d . 1 1 . .
    H H8 0.8231 0.0420 0.4612 0.044 Uiso calc R 1 1 . .
    C C9 0.7405(3) 0.1445(2) 0.4029(2) 0.0415(9) Uani d . 1 1 . .
    H H9 0.7477 0.1309 0.3464 0.050 Uiso calc R 1 1 . .
    C C10 0.6851(3) 0.2169(2) 0.4166(3) 0.0478(9) Uani d . 1 1 . .
    H H10 0.6539 0.2529 0.3696 0.057 Uiso calc R 1 1 . .
    C C11 0.6753(3) 0.2367(2) 0.4985(2) 0.0470(9) Uani d . 1 1 . .
    H H11 0.6376 0.2866 0.5081 0.056 Uiso calc R 1 1 . .
    C C12 0.7198(3) 0.1845(2) 0.5667(2) 0.0392(8) Uani d . 1 1 . .
    H H12 0.7120 0.1987 0.6229 0.047 Uiso calc R 1 1 . .
    C C13 0.8163(3) -0.06514(19) 0.6006(2) 0.0344(8) Uani d . 1 1 . .
    H H13A 0.8628 -0.0708 0.5587 0.041 Uiso calc R 1 1 . .
    H H13B 0.8445 -0.1055 0.6481 0.041 Uiso calc R 1 1 . .
    C C14 0.7023(3) -0.0944(2) 0.5559(2) 0.0373(8) Uani d . 1 1 . .
    H H14A 0.6736 -0.0546 0.5080 0.045 Uiso calc R 1 1 . .
    H H14B 0.7084 -0.1508 0.5300 0.045 Uiso calc R 1 1 . .
    C C15 0.6194(3) -0.1009(2) 0.6115(2) 0.0387(8) Uani d . 1 1 . .
    H H15A 0.6553 -0.1269 0.6673 0.046 Uiso calc R 1 1 . .
    H H15B 0.5608 -0.1398 0.5829 0.046 Uiso calc R 1 1 . .
    C C16 0.5680(3) -0.0169(2) 0.6296(2) 0.0333(8) Uani d . 1 1 . .
    H H16A 0.4890 -0.0258 0.6224 0.040 Uiso calc R 1 1 . .
    H H16B 0.5781 0.0252 0.5859 0.040 Uiso calc R 1 1 . .
    C C17 0.5251(2) 0.1131(2) 0.7400(2) 0.0325(8) Uani d . 1 1 . .
    C C18 0.4995(3) 0.1697(2) 0.6714(3) 0.0486(10) Uani d . 1 1 . .
    H H18 0.5268 0.1602 0.6214 0.058 Uiso calc R 1 1 . .
    C C19 0.4349(3) 0.2393(3) 0.6752(3) 0.0653(13) Uani d . 1 1 . .
    H H19 0.4189 0.2778 0.6282 0.078 Uiso calc R 1 1 . .
    C C20 0.3931(3) 0.2536(3) 0.7471(3) 0.0618(12) Uani d . 1 1 . .
    H H20 0.3500 0.3024 0.7499 0.074 Uiso calc R 1 1 . .
    C C21 0.4144(3) 0.1970(3) 0.8142(3) 0.0505(10) Uani d . 1 1 . .
    H H21 0.3844 0.2057 0.8631 0.061 Uiso calc R 1 1 . .
    C C22 0.4798(3) 0.1269(2) 0.8105(2) 0.0378(8) Uani d . 1 1 . .
    H H22 0.4939 0.0877 0.8569 0.045 Uiso calc R 1 1 . .
    C C23 0.5811(3) -0.05033(19) 0.8083(2) 0.0288(7) Uani d . 1 1 . .
    C C24 0.4915(3) -0.1027(2) 0.7832(2) 0.0385(8) Uani d . 1 1 . .
    H H24 0.4519 -0.1021 0.7250 0.046 Uiso calc R 1 1 . .
    C C25 0.4590(3) -0.1557(2) 0.8414(3) 0.0495(10) Uani d . 1 1 . .
    H H25 0.3979 -0.1917 0.8230 0.059 Uiso calc R 1 1 . .
    C C26 0.5150(3) -0.1566(2) 0.9261(2) 0.0479(10) Uani d . 1 1 . .
    H H26 0.4920 -0.1928 0.9662 0.058 Uiso calc R 1 1 . .
    C C27 0.6037(3) -0.1055(2) 0.9528(3) 0.0474(9) Uani d . 1 1 . .
    H H27 0.6418 -0.1058 1.0115 0.057 Uiso calc R 1 1 . .
    C C28 0.6382(3) -0.0532(2) 0.8944(2) 0.0372(8) Uani d . 1 1 . .
    H H28 0.7011 -0.0191 0.9130 0.045 Uiso calc R 1 1 . .
    C C29 0.7860(3) 0.1711(2) 0.8823(2) 0.0338(8) Uani d . 1 1 . .
    C C30 0.7742(3) 0.2060(2) 0.7974(2) 0.0371(8) Uani d . 1 1 . .
    H H30 0.7118 0.2411 0.7658 0.045 Uiso calc R 1 1 . .
    C C31 0.8750(3) 0.1951(2) 0.7732(3) 0.0432(9) Uani d . 1 1 . .
    H H31 0.8948 0.2215 0.7218 0.052 Uiso calc R 1 1 . .
    C C32 0.9457(3) 0.1465(2) 0.8371(2) 0.0440(9) Uani d . 1 1 . .
    H H32 1.0228 0.1317 0.8380 0.053 Uiso calc R 1 1 . .
    C C33 0.8911(3) 0.1335(2) 0.9061(2) 0.0368(8) Uani d . 1 1 . .
    C C34 0.9246(3) 0.0927(2) 0.9869(3) 0.0490(10) Uani d . 1 1 . .
    H H34 0.9951 0.0686 1.0038 0.059 Uiso calc R 1 1 . .
    C C35 0.8541(4) 0.0886(3) 1.0400(3) 0.0541(11) Uani d . 1 1 . .
    H H35 0.8751 0.0594 1.0934 0.065 Uiso calc R 1 1 . .
    C C36 0.7508(3) 0.1267(3) 1.0172(2) 0.0551(11) Uani d . 1 1 . .
    H H36 0.7038 0.1234 1.0558 0.066 Uiso calc R 1 1 . .
    C C37 0.7170(3) 0.1684(2) 0.9408(2) 0.0412(9) Uani d . 1 1 . .
    H H37 0.6480 0.1953 0.9271 0.049 Uiso calc R 1 1 . .
    Ru Ru1 0.800240(19) 0.071649(15) 0.775247(16) 0.02673(11) Uani d . 1 1 . .
    P P1 0.83580(7) 0.04314(5) 0.64612(5) 0.0283(2) Uani d . 1 1 . .
    P P2 0.62274(6) 0.02764(5) 0.73711(5) 0.0266(2) Uani d . 1 1 . .
    Cl Cl1 0.85934(7) -0.07244(5) 0.82062(5) 0.0343(2) Uani d . 1 1 . .
loop_
    _atom_site_aniso_label
    _atom_site_aniso_U_11
    _atom_site_aniso_U_22
    _atom_site_aniso_U_33
    _atom_site_aniso_U_12
    _atom_site_aniso_U_13
    _atom_site_aniso_U_23
    C1 0.0251(17) 0.0342(18) 0.0342(18) 0.0036(14) 0.0077(14) -0.0051(15)
    C2 0.0318(19) 0.052(2) 0.042(2) 0.0030(17) 0.0106(16) 0.0007(18)
    C3 0.035(2) 0.066(3) 0.045(2) 0.014(2) 0.0067(17) -0.005(2)
    C4 0.0260(19) 0.061(3) 0.061(3) -0.0005(18) 0.0146(18) -0.021(2)
    C5 0.038(2) 0.043(2) 0.060(2) -0.0085(18) 0.0201(19) -0.0107(19)
    C6 0.0314(19) 0.0367(19) 0.047(2) -0.0018(15) 0.0137(16) -0.0041(17)
    C7 0.0242(17) 0.0314(18) 0.0376(18) -0.0022(14) 0.0087(14) 0.0053(15)
    C8 0.038(2) 0.0350(19) 0.037(2) -0.0002(15) 0.0075(16) 0.0020(16)
    C9 0.038(2) 0.048(2) 0.038(2) -0.0024(17) 0.0059(16) 0.0065(17)
    C10 0.042(2) 0.049(2) 0.050(2) 0.0052(19) 0.0044(18) 0.0139(19)
    C11 0.041(2) 0.045(2) 0.058(2) 0.0146(17) 0.0168(18) 0.0140(19)
    C12 0.0338(19) 0.040(2) 0.046(2) 0.0034(16) 0.0132(16) 0.0079(17)
    C13 0.039(2) 0.0301(18) 0.0333(19) 0.0057(15) 0.0070(15) -0.0001(15)
    C14 0.049(2) 0.0268(17) 0.0370(19) -0.0065(16) 0.0119(17) -0.0082(15)
    C15 0.048(2) 0.0295(17) 0.0388(19) -0.0092(16) 0.0103(17) -0.0013(16)
    C16 0.0325(18) 0.0366(19) 0.0288(17) -0.0044(15) 0.0024(14) 0.0011(15)
    C17 0.0227(17) 0.0271(17) 0.046(2) -0.0022(14) 0.0042(15) -0.0005(16)
    C18 0.038(2) 0.042(2) 0.070(3) 0.0121(17) 0.0211(19) 0.020(2)
    C19 0.060(3) 0.045(2) 0.099(4) 0.019(2) 0.036(3) 0.031(2)
    C20 0.044(2) 0.041(2) 0.100(4) 0.0171(19) 0.017(2) 0.002(2)
    C21 0.041(2) 0.051(2) 0.059(3) 0.0117(19) 0.0079(19) -0.011(2)
    C22 0.0329(19) 0.041(2) 0.0368(19) 0.0056(16) 0.0019(15) -0.0053(16)
    C23 0.0267(17) 0.0256(16) 0.0351(18) 0.0004(13) 0.0089(14) 0.0027(14)
    C24 0.0356(19) 0.0381(19) 0.042(2) -0.0059(16) 0.0096(16) 0.0016(17)
    C25 0.052(2) 0.046(2) 0.057(3) -0.0180(19) 0.026(2) -0.0033(19)
    C26 0.060(3) 0.042(2) 0.049(2) -0.0032(19) 0.028(2) 0.0087(18)
    C27 0.054(2) 0.049(2) 0.042(2) 0.004(2) 0.0167(19) 0.0056(18)
    C28 0.039(2) 0.0377(19) 0.0352(19) -0.0007(16) 0.0086(16) 0.0039(15)
    C29 0.0290(18) 0.0273(17) 0.043(2) -0.0038(14) 0.0033(15) -0.0153(15)
    C30 0.0365(19) 0.0246(17) 0.048(2) 0.0007(15) 0.0049(16) -0.0097(16)
    C31 0.043(2) 0.0296(18) 0.061(2) -0.0099(16) 0.0204(19) -0.0128(18)
    C32 0.0247(18) 0.045(2) 0.062(2) -0.0120(16) 0.0086(17) -0.0266(19)
    C33 0.0263(17) 0.0338(18) 0.046(2) -0.0023(15) -0.0015(15) -0.0188(16)
    C34 0.050(2) 0.038(2) 0.049(2) 0.0065(18) -0.0089(19) -0.0206(18)
    C35 0.067(3) 0.053(2) 0.034(2) 0.004(2) -0.006(2) -0.0154(18)
    C36 0.058(3) 0.068(3) 0.040(2) -0.011(2) 0.013(2) -0.021(2)
    C37 0.0307(19) 0.051(2) 0.042(2) -0.0026(16) 0.0072(16) -0.0208(18)
    Ru1 0.02312(16) 0.02491(16) 0.03191(17) -0.00150(10) 0.00574(11)
                                                                    -0.00442(11)
    P1 0.0259(4) 0.0272(4) 0.0325(5) 0.0015(3) 0.0077(4) -0.0010(4)
    P2 0.0232(4) 0.0249(4) 0.0310(4) -0.0009(3) 0.0051(3) 0.0006(4)
    Cl1 0.0347(5) 0.0317(4) 0.0342(4) 0.0046(3) 0.0031(3) 0.0011(3)
_geom_special_details
;
All e.s.d.'s (except the e.s.d. in the dihedral angle between two l.s. planes)
are estimated using the full covariance matrix. The cell e.s.d.'s are taken
into account individually in the estimation of e.s.d.'s in distances, angles
and torsion angles; correlations between e.s.d.'s in cell parameters are only
used when they are defined by crystal symmetry. An approximate (isotropic)
treatment of cell e.s.d.'s is used for estimating e.s.d.'s involving l.s.
planes.
;
loop_
    _geom_bond_atom_site_label_1
    _geom_bond_atom_site_label_2
    _geom_bond_site_symmetry_2
    _geom_bond_distance
    _geom_bond_publ_flag
    C1 C2 . 1.389(5) ?
    C1 C6 . 1.387(5) ?
    C1 P1 . 1.844(3) ?
    C2 C3 . 1.388(5) ?
    C2 H2 . 0.9500 ?
    C3 C4 . 1.389(6) ?
    C3 H3 . 0.9500 ?
    C4 C5 . 1.367(5) ?
    C4 H4 . 0.9500 ?
    C5 C6 . 1.394(5) ?
    C5 H5 . 0.9500 ?
    C6 H6 . 0.9500 ?
    C7 C12 . 1.387(5) ?
    C7 C8 . 1.398(5) ?
    C7 P1 . 1.833(3) ?
    C8 C9 . 1.383(5) ?
    C8 H8 . 0.9500 ?
    C9 C10 . 1.381(5) ?
    C9 H9 . 0.9500 ?
    C10 C11 . 1.376(5) ?
    C10 H10 . 0.9500 ?
    C11 C12 . 1.377(5) ?
    C11 H11 . 0.9500 ?
    C12 H12 . 0.9500 ?
    C13 C14 . 1.528(5) ?
    C13 P1 . 1.848(3) ?
    C13 H13A . 0.9900 ?
    C13 H13B . 0.9900 ?
    C14 C15 . 1.524(5) ?
    C14 H14A . 0.9900 ?
    C14 H14B . 0.9900 ?
    C15 C16 . 1.530(5) ?
    C15 H15A . 0.9900 ?
    C15 H15B . 0.9900 ?
    C16 P2 . 1.836(3) ?
    C16 H16A . 0.9900 ?
    C16 H16B . 0.9900 ?
    C17 C22 . 1.389(5) ?
    C17 C18 . 1.390(5) ?
    C17 P2 . 1.835(3) ?
    C18 C19 . 1.377(5) ?
    C18 H18 . 0.9500 ?
    C19 C20 . 1.386(6) ?
    C19 H19 . 0.9500 ?
    C20 C21 . 1.371(6) ?
    C20 H20 . 0.9500 ?
    C21 C22 . 1.390(5) ?
    C21 H21 . 0.9500 ?
    C22 H22 . 0.9500 ?
    C23 C24 . 1.385(5) ?
    C23 C28 . 1.399(5) ?
    C23 P2 . 1.829(3) ?
    C24 C25 . 1.379(5) ?
    C24 H24 . 0.9500 ?
    C25 C26 . 1.374(5) ?
    C25 H25 . 0.9500 ?
    C26 C27 . 1.369(5) ?
    C26 H26 . 0.9500 ?
    C27 C28 . 1.384(5) ?
    C27 H27 . 0.9500 ?
    C28 H28 . 0.9500 ?
    C29 C37 . 1.416(5) ?
    C29 C33 . 1.427(4) ?
    C29 C30 . 1.438(5) ?
    C29 Ru1 . 2.354(3) ?
    C30 C31 . 1.424(5) ?
    C30 Ru1 . 2.183(3) ?
    C30 H30 . 1.0000 ?
    C31 C32 . 1.417(5) ?
    C31 Ru1 . 2.165(3) ?
    C31 H31 . 1.0000 ?
    C32 C33 . 1.441(5) ?
    C32 Ru1 . 2.219(3) ?
    C32 H32 . 1.0000 ?
    C33 C34 . 1.414(5) ?
    C33 Ru1 . 2.352(3) ?
    C34 C35 . 1.365(6) ?
    C34 H34 . 0.9500 ?
    C35 C36 . 1.410(6) ?
    C35 H35 . 0.9500 ?
    C36 C37 . 1.363(5) ?
    C36 H36 . 0.9500 ?
    C37 H37 . 0.9500 ?
    Ru1 P1 . 2.2502(9) ?
    Ru1 P2 . 2.2968(8) ?
    Ru1 Cl1 . 2.4467(8) ?
loop_
    _geom_angle_atom_site_label_1
    _geom_angle_atom_site_label_2
    _geom_angle_atom_site_label_3
    _geom_angle_site_symmetry_1
    _geom_angle_site_symmetry_3
    _geom_angle
    _geom_angle_publ_flag
    C2 C1 C6 . . 118.6(3) ?
    C2 C1 P1 . . 118.2(2) ?
    C6 C1 P1 . . 123.1(3) ?
    C3 C2 C1 . . 120.8(3) ?
    C3 C2 H2 . . 119.6 ?
    C1 C2 H2 . . 119.6 ?
    C2 C3 C4 . . 119.7(4) ?
    C2 C3 H3 . . 120.1 ?
    C4 C3 H3 . . 120.1 ?
    C5 C4 C3 . . 120.0(3) ?
    C5 C4 H4 . . 120.0 ?
    C3 C4 H4 . . 120.0 ?
    C4 C5 C6 . . 120.2(4) ?
    C4 C5 H5 . . 119.9 ?
    C6 C5 H5 . . 119.9 ?
    C1 C6 C5 . . 120.6(3) ?
    C1 C6 H6 . . 119.7 ?
    C5 C6 H6 . . 119.7 ?
    C12 C7 C8 . . 118.3(3) ?
    C12 C7 P1 . . 120.5(3) ?
    C8 C7 P1 . . 121.2(3) ?
    C9 C8 C7 . . 120.4(3) ?
    C9 C8 H8 . . 119.8 ?
    C7 C8 H8 . . 119.8 ?
    C8 C9 C10 . . 120.2(3) ?
    C8 C9 H9 . . 119.9 ?
    C10 C9 H9 . . 119.9 ?
    C11 C10 C9 . . 119.7(3) ?
    C11 C10 H10 . . 120.1 ?
    C9 C10 H10 . . 120.1 ?
    C12 C11 C10 . . 120.4(4) ?
    C12 C11 H11 . . 119.8 ?
    C10 C11 H11 . . 119.8 ?
    C11 C12 C7 . . 121.0(3) ?
    C11 C12 H12 . . 119.5 ?
    C7 C12 H12 . . 119.5 ?
    C14 C13 P1 . . 119.3(2) ?
    C14 C13 H13A . . 107.5 ?
    P1 C13 H13A . . 107.5 ?
    C14 C13 H13B . . 107.5 ?
    P1 C13 H13B . . 107.5 ?
    H13A C13 H13B . . 107.0 ?
    C15 C14 C13 . . 116.7(3) ?
    C15 C14 H14A . . 108.1 ?
    C13 C14 H14A . . 108.1 ?
    C15 C14 H14B . . 108.1 ?
    C13 C14 H14B . . 108.1 ?
    H14A C14 H14B . . 107.3 ?
    C14 C15 C16 . . 115.5(3) ?
    C14 C15 H15A . . 108.4 ?
    C16 C15 H15A . . 108.4 ?
    C14 C15 H15B . . 108.4 ?
    C16 C15 H15B . . 108.4 ?
    H15A C15 H15B . . 107.5 ?
    C15 C16 P2 . . 114.8(2) ?
    C15 C16 H16A . . 108.6 ?
    P2 C16 H16A . . 108.6 ?
    C15 C16 H16B . . 108.6 ?
    P2 C16 H16B . . 108.6 ?
    H16A C16 H16B . . 107.5 ?
    C22 C17 C18 . . 118.0(3) ?
    C22 C17 P2 . . 122.6(3) ?
    C18 C17 P2 . . 119.2(3) ?
    C19 C18 C17 . . 120.7(4) ?
    C19 C18 H18 . . 119.7 ?
    C17 C18 H18 . . 119.7 ?
    C18 C19 C20 . . 120.5(4) ?
    C18 C19 H19 . . 119.7 ?
    C20 C19 H19 . . 119.7 ?
    C21 C20 C19 . . 119.7(4) ?
    C21 C20 H20 . . 120.1 ?
    C19 C20 H20 . . 120.1 ?
    C20 C21 C22 . . 119.7(4) ?
    C20 C21 H21 . . 120.2 ?
    C22 C21 H21 . . 120.2 ?
    C21 C22 C17 . . 121.3(3) ?
    C21 C22 H22 . . 119.4 ?
    C17 C22 H22 . . 119.4 ?
    C24 C23 C28 . . 118.0(3) ?
    C24 C23 P2 . . 123.6(3) ?
    C28 C23 P2 . . 118.2(2) ?
    C25 C24 C23 . . 121.1(3) ?
    C25 C24 H24 . . 119.4 ?
    C23 C24 H24 . . 119.4 ?
    C26 C25 C24 . . 120.1(4) ?
    C26 C25 H25 . . 120.0 ?
    C24 C25 H25 . . 120.0 ?
    C27 C26 C25 . . 120.1(3) ?
    C27 C26 H26 . . 119.9 ?
    C25 C26 H26 . . 119.9 ?
    C26 C27 C28 . . 120.1(4) ?
    C26 C27 H27 . . 119.9 ?
    C28 C27 H27 . . 119.9 ?
    C27 C28 C23 . . 120.5(3) ?
    C27 C28 H28 . . 119.7 ?
    C23 C28 H28 . . 119.7 ?
    C37 C29 C33 . . 119.4(3) ?
    C37 C29 C30 . . 133.2(3) ?
    C33 C29 C30 . . 107.4(3) ?
    C37 C29 Ru1 . . 128.2(2) ?
    C33 C29 Ru1 . . 72.28(17) ?
    C30 C29 Ru1 . . 65.16(17) ?
    C31 C30 C29 . . 107.6(3) ?
    C31 C30 Ru1 . . 70.21(18) ?
    C29 C30 Ru1 . . 78.12(18) ?
    C31 C30 H30 . . 125.8 ?
    C29 C30 H30 . . 125.8 ?
    Ru1 C30 H30 . . 125.8 ?
    C32 C31 C30 . . 109.2(3) ?
    C32 C31 Ru1 . . 73.2(2) ?
    C30 C31 Ru1 . . 71.56(19) ?
    C32 C31 H31 . . 125.3 ?
    C30 C31 H31 . . 125.3 ?
    Ru1 C31 H31 . . 125.3 ?
    C31 C32 C33 . . 107.0(3) ?
    C31 C32 Ru1 . . 69.11(19) ?
    C33 C32 Ru1 . . 76.74(18) ?
    C31 C32 H32 . . 126.2 ?
    C33 C32 H32 . . 126.2 ?
    Ru1 C32 H32 . . 126.2 ?
    C34 C33 C29 . . 119.9(3) ?
    C34 C33 C32 . . 131.6(3) ?
    C29 C33 C32 . . 108.5(3) ?
    C34 C33 Ru1 . . 127.2(2) ?
    C29 C33 Ru1 . . 72.41(18) ?
    C32 C33 Ru1 . . 66.65(18) ?
    C35 C34 C33 . . 118.9(4) ?
    C35 C34 H34 . . 120.5 ?
    C33 C34 H34 . . 120.5 ?
    C34 C35 C36 . . 121.3(4) ?
    C34 C35 H35 . . 119.4 ?
    C36 C35 H35 . . 119.4 ?
    C37 C36 C35 . . 121.3(4) ?
    C37 C36 H36 . . 119.3 ?
    C35 C36 H36 . . 119.3 ?
    C36 C37 C29 . . 119.2(3) ?
    C36 C37 H37 . . 120.4 ?
    C29 C37 H37 . . 120.4 ?
    C31 Ru1 C30 . . 38.23(12) ?
    C31 Ru1 C32 . . 37.69(14) ?
    C30 Ru1 C32 . . 63.48(13) ?
    C31 Ru1 P1 . . 89.21(10) ?
    C30 Ru1 P1 . . 114.21(10) ?
    C32 Ru1 P1 . . 101.18(10) ?
    C31 Ru1 P2 . . 132.17(10) ?
    C30 Ru1 P2 . . 99.27(9) ?
    C32 Ru1 P2 . . 160.13(9) ?
    P1 Ru1 P2 . . 94.88(3) ?
    C31 Ru1 C33 . . 60.97(14) ?
    C30 Ru1 C33 . . 61.09(12) ?
    C32 Ru1 C33 . . 36.61(12) ?
    P1 Ru1 C33 . . 137.29(9) ?
    P2 Ru1 C33 . . 127.67(9) ?
    C31 Ru1 C29 . . 61.28(13) ?
    C30 Ru1 C29 . . 36.72(12) ?
    C32 Ru1 C29 . . 61.13(12) ?
    P1 Ru1 C29 . . 149.38(9) ?
    P2 Ru1 C29 . . 99.26(8) ?
    C33 Ru1 C29 . . 35.31(11) ?
    C31 Ru1 Cl1 . . 137.05(11) ?
    C30 Ru1 Cl1 . . 154.00(10) ?
    C32 Ru1 Cl1 . . 101.22(11) ?
    P1 Ru1 Cl1 . . 88.51(3) ?
    P2 Ru1 Cl1 . . 90.75(3) ?
    C33 Ru1 Cl1 . . 93.83(9) ?
    C29 Ru1 Cl1 . . 118.14(9) ?
    C7 P1 C1 . . 102.34(15) ?
    C7 P1 C13 . . 103.63(16) ?
    C1 P1 C13 . . 99.75(15) ?
    C7 P1 Ru1 . . 118.56(11) ?
    C1 P1 Ru1 . . 109.17(11) ?
    C13 P1 Ru1 . . 120.43(11) ?
    C23 P2 C16 . . 102.80(15) ?
    C23 P2 C17 . . 100.73(14) ?
    C16 P2 C17 . . 101.01(15) ?
    C23 P2 Ru1 . . 116.19(11) ?
    C16 P2 Ru1 . . 120.06(11) ?
    C17 P2 Ru1 . . 113.29(10) ?
