# Supplementary material for: [1,4-Bis(diphenyl­phosphan­yl)butane-κ2 P,P′]chlorido(η5-inden­yl)ruthenium(II)
Source: Acta Crystallogr Sect E Struct Rep Online. 2011 Apr 29;67(Pt 5):m641. doi: 10.1107/S1600536811015121 (PMC3089106; doi:10.1107/S1600536811015121)
Supplement: Supplementary file 2 [file e-67-0m641-Isup2.hkl]

#
# h,k,l, Fc-squared, Fo-squared, sigma(Fo-squared) and status flag
#
data_I
_shelx_title ' Compound X'
_shelx_refln_list_code          4
_shelx_F_calc_maximum      270.77
_exptl_crystal_F_000      1392.00
_reflns_d_resolution_high  0.8402
 
loop_
 _symmetry_equiv_pos_as_xyz
 'x, y, z'
 '-x+1/2, y+1/2, -z+1/2'
 '-x, -y, -z'
 'x-1/2, -y-1/2, z-1/2'
 
_cell_length_a    12.6567
_cell_length_b    15.7502
_cell_length_c    15.9419
_cell_angle_alpha  90.000
_cell_angle_beta  103.165
_cell_angle_gamma  90.000
 
_shelx_F_squared_multiplier     1.000
 
loop_
 _refln_index_h
 _refln_index_k
 _refln_index_l
 _refln_F_squared_calc
 _refln_F_squared_meas
 _refln_F_squared_sigma
 _refln_observed_status
   2   0   0    22543.19    18398.97   9074.52 o
   4   0   0        9.06      -11.25      7.50 o
   6   0   0     8277.55     8276.03    253.41 o
   8   0   0      606.21      598.06     63.58 o
  10   0   0     4240.87     4385.10    194.84 o
  12   0   0     3914.51     3626.06    224.59 o
  14   0   0      934.47      667.40     92.99 o
   2   1   0    13327.84    11023.95   1454.86 o
   3   1   0    55932.70    55856.80    877.69 o
   4   1   0      738.50      838.04     19.45 o
   5   1   0    27189.90    28203.70    490.17 o
   6   1   0     1019.28      953.48     27.33 o
   7   1   0     2914.51     2839.44     77.19 o
   8   1   0     3987.54     4198.62    133.64 o
   9   1   0     1347.37     1370.84     53.21 o
  10   1   0       33.80       52.86     22.20 o
  11   1   0       57.88       76.51     29.60 o
  12   1   0      177.07      146.46     65.97 o
  13   1   0      217.27      142.30     46.33 o
  14   1   0      157.48      141.48     82.25 o
   2   2   0     3653.30     3398.89    234.42 o
   3   2   0    24757.90    24568.84    380.20 o
   4   2   0     4931.00     5087.44     76.64 o
   5   2   0     8288.19     9367.17    224.85 o
   6   2   0     6092.42     6239.63    126.56 o
   7   2   0     1420.45     1358.48     35.09 o
   8   2   0      956.85      922.89     31.35 o
   9   2   0     3215.35     3288.70    121.73 o
  10   2   0      210.42      325.01     87.59 o
  11   2   0     2042.56     2224.71     94.07 o
  12   2   0      882.95      773.67     75.76 o
  13   2   0      278.42      232.58     48.61 o
  14   2   0      172.71      116.65     53.63 o
   1   3   0     5427.08     5202.61     97.34 o
   2   3   0    11698.97    11113.96    182.52 o
   3   3   0      109.97      109.91      5.03 o
   4   3   0    25511.56    24199.71    383.53 o
   5   3   0    18445.34    18203.69    369.92 o
   6   3   0    19623.56    18685.13    373.27 o
   7   3   0        4.51       33.23     11.85 o
   8   3   0     3883.58     3950.20     97.64 o
   9   3   0      638.34      652.68     59.02 o
  10   3   0     1276.15     1430.44     62.67 o
  11   3   0      989.71     1012.94    107.72 o
  12   3   0     1465.81     1332.34     92.13 o
  13   3   0      120.55      106.24     52.37 o
  14   3   0      439.97      453.22    114.48 o
   0   4   0    23800.26    23458.91    605.32 o
   1   4   0       12.73       53.66     10.31 o
   2   4   0       17.97        1.78      6.99 o
   3   4   0     1477.86     1409.18     24.68 o
   4   4   0    15710.07    16052.94    433.62 o
   5   4   0        3.34       16.06      5.86 o
   6   4   0       35.98       77.42     16.14 o
   7   4   0     4347.58     3995.17     98.18 o
   8   4   0      645.69      617.74     27.39 o
   9   4   0     4289.32     4634.36    189.08 o
  10   4   0      660.94      681.77     51.50 o
  11   4   0     2391.04     2459.86    120.26 o
  12   4   0      452.53      393.21     45.22 o
  13   4   0       20.30      -38.27     72.18 o
  14   4   0      135.47      126.90    114.48 o
   1   5   0     5883.64     5785.74     95.07 o
   2   5   0     3174.42     3026.23     47.99 o
   3   5   0    14049.65    12967.13    254.35 o
   4   5   0     3924.88     3366.46     62.21 o
   5   5   0     3275.76     2787.44     98.75 o
   6   5   0    11345.32    10714.34    293.17 o
   7   5   0     2512.45     2622.59    120.70 o
   8   5   0      795.75      750.46     43.56 o
   9   5   0      681.19      639.54     43.35 o
  10   5   0      707.55      642.36     55.82 o
  11   5   0       17.31       13.28     27.83 o
  12   5   0      297.47      167.35     75.03 o
  13   5   0      346.18      347.24     76.18 o
  14   5   0        0.92       12.76     84.60 o
   0   6   0    28999.91    28081.48    598.21 o
   1   6   0     7368.51     6761.50    103.19 o
   2   6   0    15275.80    14820.25    320.61 o
   3   6   0      586.15      579.39     28.54 o
   4   6   0      889.87      959.40     28.95 o
   5   6   0     4569.62     4622.30     71.13 o
   6   6   0     3547.76     3290.86     94.55 o
   7   6   0     1709.71     1767.31     56.43 o
   8   6   0     3367.81     3348.10    116.54 o
   9   6   0       60.01       76.78     21.53 o
  10   6   0     3452.36     3324.58     99.28 o
  11   6   0     1971.01     1889.40     89.22 o
  12   6   0     1036.62     1056.79     85.15 o
  13   6   0        0.47       56.61     40.85 o
   1   7   0     6309.30     6231.39    109.10 o
   2   7   0      429.52      425.42     13.74 o
   3   7   0    13167.18    12564.26    195.07 o
   4   7   0      134.42      104.87     26.74 o
   5   7   0    14594.67    14443.09    238.57 o
   6   7   0      502.68      499.37     19.97 o
   7   7   0      856.72      856.83     32.82 o
   8   7   0     3011.00     3042.41     86.54 o
   9   7   0     1333.01     1408.54     50.35 o
  10   7   0     1358.69     1189.32     77.83 o
  11   7   0        2.38       49.44     37.72 o
  12   7   0        5.72       18.35     37.69 o
  13   7   0      663.86      605.92     78.51 o
   0   8   0    12517.75    11454.29    492.83 o
   1   8   0       67.35       76.82     22.20 o
   2   8   0    16444.36    15934.18    282.39 o
   3   8   0     2726.62     2660.20     63.18 o
   4   8   0       62.31      102.40     12.04 o
   5   8   0     1377.72     1308.53     47.70 o
   6   8   0     3496.97     3308.96     59.40 o
   7   8   0     1129.80     1066.58     42.27 o
   8   8   0     2627.48     2814.67    126.12 o
   9   8   0     2297.73     2178.26     95.82 o
  10   8   0     2743.93     2601.77    134.05 o
  11   8   0      161.89      157.01     82.51 o
  12   8   0      762.99      641.22     90.80 o
  13   8   0        0.54     -104.53     69.68 o
   1   9   0     1807.62     1883.99     50.77 o
   2   9   0     2318.11     2216.59    112.95 o
   3   9   0     7153.18     6708.01    139.36 o
   4   9   0     4016.94     4121.68     78.60 o
   5   9   0     3778.22     3597.40     98.31 o
   6   9   0     1632.39     1637.89     57.60 o
   7   9   0       43.64       13.50     29.71 o
   8   9   0     3467.10     3478.07    144.74 o
   9   9   0      128.47      131.80     35.44 o
  10   9   0      495.44      549.30    124.64 o
  11   9   0      620.58      529.97     49.30 o
  12   9   0      644.85      642.99    129.92 o
   0  10   0     1058.28     1045.52    136.47 o
   1  10   0      945.45      812.84     53.16 o
   2  10   0       43.69       46.08     18.30 o
   3  10   0     3416.77     3120.69     78.17 o
   4  10   0      161.90      136.99     27.33 o
   5  10   0     2731.09     2667.07     85.25 o
   6  10   0     1021.96     1146.60    113.25 o
   7  10   0     2865.36     2978.05     91.83 o
   8  10   0      191.18      157.70     45.02 o
   9  10   0     5263.72     5200.22    310.82 o
  10  10   0       17.62      117.01     51.79 o
  11  10   0     1622.17     1723.80    118.39 o
  12  10   0       58.21      112.63     86.12 o
   1  11   0        5.05       22.34     23.19 o
   2  11   0     1222.73     1276.39     46.42 o
   3  11   0      395.63      425.11     56.26 o
   4  11   0     1508.27     1488.62     60.50 o
   5  11   0        2.56       14.20     63.78 o
   6  11   0     3122.49     3028.04     95.05 o
   7  11   0      635.96      676.10     39.85 o
   8  11   0      399.81      453.06     39.00 o
   9  11   0       47.29       69.51     44.32 o
  10  11   0       55.17      112.12    100.38 o
  11  11   0      138.57      128.15     60.17 o
   0  12   0     1254.59     1378.49     94.67 o
   1  12   0      747.72      755.50     36.67 o
   2  12   0     1374.54     1325.87     63.53 o
   3  12   0     1426.98     1330.35     46.69 o
   4  12   0      908.15      912.23     54.14 o
   5  12   0      537.48      540.42     34.94 o
   6  12   0       16.61       41.70     30.06 o
   7  12   0     1884.37     1882.48     85.04 o
   8  12   0     1648.83     1722.42    146.28 o
   9  12   0     3197.63     2896.17    167.19 o
  10  12   0     1279.23     1189.38     98.40 o
  11  12   0      196.25       86.76     73.09 o
   1  13   0     1542.76     1556.51     75.20 o
   2  13   0      491.51      568.47     35.28 o
   3  13   0     3061.39     2956.33     82.41 o
   4  13   0      331.47      368.60     26.27 o
   5  13   0      591.35      779.89     62.61 o
   6  13   0      214.44      290.43     40.70 o
   7  13   0     1057.61     1096.06     67.26 o
   8  13   0       13.92      -48.87     42.54 o
   9  13   0      847.81     1001.76     92.49 o
  10  13   0       49.62       -6.80     98.03 o
   0  14   0     1402.81     1499.73    122.70 o
   1  14   0        3.62      -21.72     19.05 o
   2  14   0     2714.72     2768.76     73.30 o
   3  14   0      214.26      192.87     39.23 o
   4  14   0      355.14      392.21     34.87 o
   5  14   0        0.05       20.55     33.39 o
   6  14   0      189.40      236.30     43.53 o
   7  14   0       98.09       58.32     43.01 o
   8  14   0     1963.23     2096.56    170.92 o
   9  14   0        2.62      -12.98     50.61 o
   1  15   0     3139.01     3199.13    170.91 o
   2  15   0      452.72      476.26     52.84 o
   3  15   0     2958.09     3203.82    129.57 o
   4  15   0       72.73       85.68     36.43 o
   5  15   0     1067.59     1111.55     75.65 o
   6  15   0     1997.88     2116.47    101.33 o
   7  15   0       46.81       59.23     41.51 o
   8  15   0      440.02      418.32     57.95 o
   0  16   0      564.39      514.42     61.89 o
   1  16   0      409.60      443.18     41.77 o
   2  16   0      347.40      342.39     32.25 o
   3  16   0      192.84      152.62     44.04 o
   4  16   0      134.91      161.54     42.96 o
   5  16   0      196.04      219.09     46.26 o
   6  16   0       96.82      133.09     46.90 o
   7  16   0       51.54       86.58     49.48 o
   1  17   0       93.23       34.29     36.24 o
   2  17   0       44.56       67.93     46.37 o
   3  17   0      175.14      255.16     55.51 o
   4  17   0      151.91       90.49     73.61 o
   5  17   0        0.41      -58.14     53.66 o
   6  17   0     2029.41     1921.69    315.26 o
   0  18   0      277.88      184.86     52.91 o
   1  18   0      259.90      301.01    113.98 o
   2  18   0      271.61      181.79     82.42 o
   3  18   0      980.34     1085.05     94.17 o
   4  18   0      530.48      557.81    124.21 o
 -13   0   1     3665.50     4027.91    215.53 o
 -11   0   1     3947.11     3562.11    176.65 o
  -9   0   1     1429.46     1420.42    147.71 o
  -7   0   1       29.33       88.43     21.65 o
  -5   0   1    14462.58    15055.95    353.30 o
  -3   0   1    10584.70    10939.60    212.34 o
   3   0   1      234.56      274.06     24.71 o
   5   0   1     4192.73     3812.59     93.80 o
   7   0   1     3799.80     3403.37    148.89 o
   9   0   1     1887.43     1819.20     97.69 o
  11   0   1     4603.28     4288.24    271.43 o
  13   0   1     1277.23     1354.61    131.26 o
 -14   1   1       44.79       31.40     97.19 o
 -13   1   1       40.47       72.54     82.59 o
 -12   1   1      121.22      104.16     40.25 o
 -11   1   1       52.55       -5.03     29.78 o
 -10   1   1      143.08      163.12     26.35 o
  -9   1   1      237.32      201.76     18.43 o
  -8   1   1       56.44      103.21     12.40 o
  -7   1   1     1893.71     1760.67     44.32 o
  -6   1   1     6098.34     5873.29    110.31 o
  -5   1   1     3563.48     3611.65     63.40 o
  -4   1   1    38955.11    40279.07    592.84 o
  -3   1   1     9291.56     9745.47    152.08 o
  -2   1   1     9268.76     8727.61   1107.63 o
   2   1   1        6.20        1.99      4.23 o
   3   1   1     2316.90     2427.31     55.69 o
   4   1   1    13725.67    13155.87    275.55 o
   5   1   1     9898.29    10236.96    214.07 o
   6   1   1    15604.30    15591.31    317.47 o
   7   1   1     2703.18     2616.13     67.47 o
   8   1   1      632.99      631.28     45.94 o
   9   1   1        0.04       -0.62     17.04 o
  10   1   1      521.22      586.39     34.07 o
  11   1   1      177.81      181.19     33.61 o
  12   1   1     1074.11     1315.85    213.51 o
  13   1   1      939.77      805.92     81.58 o
  14   1   1      396.96      353.86     63.08 o
 -14   2   1      108.07      130.02     50.38 o
 -13   2   1      435.59      585.56     56.48 o
 -12   2   1     3445.06     3187.08    139.99 o
 -11   2   1      640.61      591.29     41.66 o
 -10   2   1     5196.16     5275.83    176.35 o
  -9   2   1      270.46      307.20     19.25 o
  -8   2   1     2400.33     2407.84     94.49 o
  -7   2   1      301.15      291.21     34.49 o
  -6   2   1     1090.39     1177.72     58.54 o
  -5   2   1    12158.74    12484.50    306.84 o
  -4   2   1     2462.86     2485.33     39.84 o
  -3   2   1    18008.58    18322.00    341.28 o
  -2   2   1    19614.77    18808.71    335.69 o
   1   2   1    40166.81    33805.20   3174.12 o
   2   2   1       12.65       18.54     12.68 o
   3   2   1      431.78      447.56     15.51 o
   4   2   1    10697.45    11524.69    199.15 o
   5   2   1      489.45      445.93     19.36 o
   6   2   1     1073.75      980.95     28.28 o
   7   2   1      410.91      354.69     21.67 o
   8   2   1     4231.01     4295.90    106.66 o
   9   2   1     1797.64     1942.35     58.03 o
  10   2   1     4664.89     4502.40    162.26 o
  11   2   1     1606.46     1650.63     79.39 o
  12   2   1      690.22      730.68     61.32 o
  13   2   1       42.49       15.13     40.60 o
  14   2   1       11.68       46.66    101.72 o
 -14   3   1      253.50      237.01     84.60 o
 -13   3   1      736.02      697.01     62.54 o
 -12   3   1       61.49       54.56     48.47 o
 -11   3   1      984.68     1026.09     59.65 o
 -10   3   1      208.08      165.18     45.90 o
  -9   3   1     2092.42     2070.97     96.77 o
  -8   3   1      889.24     1014.84     31.43 o
  -7   3   1    19748.74    19153.75    751.14 o
  -6   3   1      724.72      666.79     26.53 o
  -5   3   1    14793.10    13602.78    288.41 o
  -4   3   1     6557.65     6443.97    103.64 o
  -3   3   1     4452.71     4169.41     77.07 o
  -2   3   1    16137.58    15700.16    201.50 o
  -1   3   1     2991.14     2900.60     45.21 o
   0   3   1     4423.19     4246.31     86.09 o
   1   3   1    27863.30    24913.18   1338.73 o
   2   3   1     1229.91     1290.66     27.21 o
   3   3   1     7070.41     6735.43    120.96 o
   4   3   1     7770.52     7601.42    160.16 o
   5   3   1    14003.23    13021.20    325.77 o
   6   3   1      288.57      251.16     37.54 o
   7   3   1     8113.59     7819.47    150.42 o
   8   3   1       77.34       86.49     13.39 o
   9   3   1      471.72      437.81     34.06 o
  10   3   1      391.15      369.12     34.54 o
  11   3   1     3802.83     3714.47    251.76 o
  12   3   1      339.80      396.95     47.11 o
  13   3   1      751.17      652.97    101.72 o
  14   3   1       42.30     -135.63    106.09 o
 -14   4   1        1.59       25.51     71.84 o
 -13   4   1       72.67       93.33     72.18 o
 -12   4   1     2410.82     2346.50    144.45 o
 -11   4   1       42.87       34.05     60.18 o
 -10   4   1     5246.95     5350.36    188.93 o
  -9   4   1     2234.72     2302.26    163.31 o
  -8   4   1     4735.00     4718.42    206.44 o
  -7   4   1      738.66      645.44     48.80 o
  -6   4   1     3962.06     4419.72     89.90 o
  -5   4   1      244.26      305.02     41.34 o
  -4   4   1     1103.68     1126.95     28.64 o
  -3   4   1      209.73      166.76      6.19 o
  -2   4   1     7888.02     7245.99     98.77 o
  -1   4   1        5.79       72.08     19.98 o
   0   4   1     2585.10     2371.33     47.23 o
   1   4   1     2591.28     2823.30     48.85 o
   2   4   1    14101.94    13281.36    188.42 o
   3   4   1      574.22      612.43     15.02 o
   4   4   1     7202.60     7582.79    138.43 o
   5   4   1     1506.40     1670.40     47.85 o
   6   4   1     2962.73     2976.70     72.41 o
   7   4   1      285.21      266.24     38.72 o
   8   4   1     8313.97     8674.34    197.46 o
   9   4   1      709.34      670.57     40.64 o
  10   4   1     3248.97     3382.75    117.08 o
  11   4   1       17.33       22.74     34.28 o
  12   4   1      633.86      724.95    133.11 o
  13   4   1       69.35       51.03     72.18 o
  14   4   1      809.11      762.75    110.11 o
 -14   5   1     1283.11     1355.20    101.25 o
 -13   5   1       26.13       31.93     51.19 o
 -12   5   1      463.39      366.38     51.33 o
 -11   5   1     1638.51     1668.87    202.81 o
 -10   5   1        4.15      -13.67     33.81 o
  -9   5   1      209.67      206.44     45.54 o
  -8   5   1      328.77      318.14     27.38 o
  -7   5   1     3352.35     3377.60    151.77 o
  -6   5   1     2226.26     2095.14    133.51 o
  -5   5   1    10900.07    10787.47    186.29 o
  -4   5   1    10205.64     9606.09    542.61 o
  -3   5   1      356.96      285.79      9.57 o
  -2   5   1     9361.87     9443.97    128.85 o
  -1   5   1     2107.70     2069.63     41.39 o
   0   5   1      947.04      866.89     19.98 o
   1   5   1     3685.94     3801.85     65.70 o
   2   5   1     1358.07     1234.31     29.68 o
   3   5   1     5996.79     6003.92    215.00 o
   4   5   1      590.47      420.95     22.77 o
   5   5   1    32056.25    31142.89    546.86 o
   6   5   1      995.98     1054.38     35.40 o
   7   5   1     4858.16     4492.28     92.06 o
   8   5   1       12.21       23.60     26.21 o
   9   5   1     1064.31     1045.52     55.08 o
  10   5   1      245.27      303.53     34.67 o
  11   5   1     3593.91     3276.22    238.86 o
  12   5   1       19.56      -29.31     53.87 o
  13   5   1       73.38       44.16    119.51 o
 -14   6   1      117.67      158.79     57.26 o
 -13   6   1      591.15      575.46     61.07 o
 -12   6   1      157.46      154.52     42.95 o
 -11   6   1      978.20     1109.55    139.90 o
 -10   6   1      613.83      529.62     35.47 o
  -9   6   1     3131.90     3022.12     97.99 o
  -8   6   1      542.31      489.66     33.14 o
  -7   6   1     5879.68     5947.99    317.53 o
  -6   6   1      113.94      148.53     15.49 o
  -5   6   1      774.27      951.28     32.60 o
  -4   6   1      834.95      917.99     18.96 o
  -3   6   1     6986.03     7041.86    107.73 o
  -2   6   1     6131.60     6164.64     90.87 o
  -1   6   1    19274.46    18164.71    256.10 o
   0   6   1    11014.53    10598.54    153.18 o
   1   6   1     6973.23     6345.98     97.73 o
   2   6   1     9734.41     9089.94    346.66 o
   3   6   1      615.27      591.59     18.47 o
   4   6   1     2106.80     2240.43     50.24 o
   5   6   1      774.32      859.92     21.77 o
   6   6   1     1783.38     1821.17     60.98 o
   7   6   1     2511.60     2412.07     73.74 o
   8   6   1     1964.02     1910.14     62.96 o
   9   6   1      545.40      492.42     30.28 o
  10   6   1      910.84      886.91     50.39 o
  11   6   1      623.21      630.46     97.64 o
  12   6   1      194.31      213.15     42.74 o
  13   6   1      111.19       65.78     66.47 o
 -13   7   1      529.57      421.92     59.22 o
 -12   7   1      142.52      148.88     45.58 o
 -11   7   1        0.61       -6.05     34.36 o
 -10   7   1       13.70        4.63     34.00 o
  -9   7   1      940.37      936.02     75.20 o
  -8   7   1        1.69       25.17     18.84 o
  -7   7   1       21.59       24.78     23.41 o
  -6   7   1     2012.87     2037.86     46.37 o
  -5   7   1        1.72        0.34      6.60 o
  -4   7   1    21883.46    21267.46    386.31 o
  -3   7   1     1024.26     1244.16     26.45 o
  -2   7   1    22223.79    22536.03    367.28 o
  -1   7   1     1251.94     1345.13     31.99 o
   0   7   1       22.30       24.64     10.10 o
   1   7   1        4.46       -6.61      9.32 o
   2   7   1    15802.71    15237.03    232.07 o
   3   7   1     1190.04     1271.48     35.18 o
   4   7   1     7426.00     6926.33    239.13 o
   5   7   1     1204.43     1073.96     30.68 o
   6   7   1     3635.72     3307.40     66.67 o
   7   7   1      204.55      244.31     28.16 o
   8   7   1      720.09      781.84     56.46 o
   9   7   1     3393.73     3091.19    182.49 o
  10   7   1      296.73      334.38     53.18 o
  11   7   1      261.51      260.88     40.43 o
  12   7   1      409.12      426.66     76.71 o
  13   7   1       50.65      161.02     62.79 o
 -13   8   1      581.39      548.92    130.93 o
 -12   8   1      336.26      342.96     79.89 o
 -11   8   1      381.80      388.98     47.88 o
 -10   8   1     2672.92     2650.63    152.37 o
  -9   8   1       53.12       46.31     29.73 o
  -8   8   1     4173.77     4141.31    119.05 o
  -7   8   1     2691.75     2694.45    108.54 o
  -6   8   1     1522.73     1497.07     70.34 o
  -5   8   1       50.91       44.51     12.73 o
  -4   8   1     6063.18     5934.04    106.38 o
  -3   8   1     1231.78     1079.63     25.73 o
  -2   8   1     1964.81     1854.38     50.17 o
  -1   8   1    23542.94    21979.20    381.61 o
   0   8   1      399.46      411.34     32.47 o
   1   8   1    26290.57    25952.11    464.12 o
   2   8   1       54.10       45.25     11.14 o
   3   8   1      940.25      824.98     34.23 o
   4   8   1     4161.31     3974.03     93.52 o
   5   8   1     1769.64     1715.88     96.48 o
   6   8   1      542.51      627.15     29.49 o
   7   8   1     3113.88     3288.41     79.14 o
   8   8   1     1076.93     1088.68     61.49 o
   9   8   1     2074.51     2076.75     74.29 o
  10   8   1       11.47       15.57     50.61 o
  11   8   1     2075.20     2146.13    107.36 o
  12   8   1       26.77        7.60     53.64 o
  13   8   1      468.51      449.48     98.93 o
 -13   9   1     3091.30     2399.02    195.72 o
 -12   9   1       42.43       46.55     48.24 o
 -11   9   1       30.21       37.26     41.97 o
 -10   9   1       37.16       51.28     41.18 o
  -9   9   1     5186.69     5219.96    191.47 o
  -8   9   1       43.99      126.38     56.38 o
  -7   9   1     4765.19     4893.38    118.45 o
  -6   9   1     1519.26     1471.69     53.31 o
  -5   9   1     4259.77     4364.56    104.01 o
  -4   9   1     2890.19     2603.18     90.32 o
  -3   9   1      697.77      627.42     25.63 o
  -2   9   1     3834.79     3877.54    170.65 o
  -1   9   1       37.48       60.14     20.62 o
   0   9   1     1386.67     1546.84     62.95 o
   1   9   1     1210.00     1160.11     40.34 o
   2   9   1     8025.16     7953.29    198.04 o
   3   9   1     4007.40     3541.76    261.43 o
   4   9   1     4169.40     4176.52    169.65 o
   5   9   1     1348.90     1276.63    111.35 o
   6   9   1     1792.64     1966.68    121.21 o
   7   9   1      877.59     1006.02     77.68 o
   8   9   1      350.86      390.63     43.72 o
   9   9   1     1953.07     1870.15     85.96 o
  10   9   1        9.37      -45.67     67.76 o
  11   9   1      145.68      128.57     64.01 o
  12   9   1     1275.78     1133.03     92.20 o
 -12  10   1      272.85      270.57    113.14 o
 -11  10   1       64.74       77.00     44.44 o
 -10  10   1     7302.64     7088.20    239.65 o
  -9  10   1        0.90       -0.25     38.12 o
  -8  10   1     3877.38     3814.00    271.74 o
  -7  10   1      341.16      327.14     32.96 o
  -6  10   1      723.98      684.42     51.29 o
  -5  10   1      700.23      695.90     53.48 o
  -4  10   1     8888.98     8527.57    259.02 o
  -3  10   1      543.73      529.12     22.22 o
  -2  10   1     5408.49     5283.69    120.72 o
  -1  10   1      277.61      304.30     24.12 o
   0  10   1      314.70      277.22     26.41 o
   1  10   1     2425.02     2361.11     72.75 o
   2  10   1     6312.52     5962.68    178.73 o
   3  10   1       29.69       31.51      5.74 o
   4  10   1     4401.34     4284.18    244.04 o
   5  10   1      266.31      270.04     34.77 o
   6  10   1      313.40      271.73     34.70 o
   7  10   1     2124.24     2244.81    130.98 o
   8  10   1     8379.17     8469.55    190.57 o
   9  10   1      642.43      559.97    146.71 o
  10  10   1     3389.85     3912.05    191.71 o
  11  10   1        8.03      -29.13     63.40 o
  12  10   1      409.51      232.39     77.11 o
 -12  11   1      353.58      248.77     93.33 o
 -11  11   1       15.68       67.20     69.02 o
 -10  11   1       13.76       83.33     35.97 o
  -9  11   1     2643.20     2624.39    108.35 o
  -8  11   1      904.99      865.79     56.54 o
  -7  11   1     4347.76     4162.26    118.90 o
  -6  11   1      109.23      121.70     29.23 o
  -5  11   1     2861.74     2964.15     80.30 o
  -4  11   1      477.65      581.74     32.10 o
  -3  11   1      205.42      244.71     50.82 o
  -2  11   1       11.94       -4.38     17.45 o
  -1  11   1        0.83       -4.92     17.56 o
   0  11   1      367.09      363.07     22.16 o
   1  11   1     1166.38     1216.30     46.91 o
   2  11   1       61.19       42.11     13.68 o
   3  11   1     3034.65     3205.19     79.15 o
   4  11   1      160.95      170.85     29.75 o
   5  11   1     4568.81     4643.54    148.83 o
   6  11   1     1129.07     1100.91     47.39 o
   7  11   1     2203.97     2146.18     81.07 o
   8  11   1      283.57      242.97     45.36 o
   9  11   1        1.17       36.53     49.15 o
  10  11   1      487.87      450.16     75.31 o
  11  11   1      617.93      448.88    123.04 o
 -11  12   1      699.39      614.57     77.21 o
 -10  12   1     2098.10     2074.43    136.80 o
  -9  12   1     1745.57     1637.72     76.40 o
  -8  12   1     1995.01     2024.25     80.29 o
  -7  12   1      928.42      961.72     53.96 o
  -6  12   1       13.10       23.03     23.77 o
  -5  12   1      155.79      164.82     28.14 o
  -4  12   1     4821.86     4642.63    116.54 o
  -3  12   1     4551.72     4521.49    111.28 o
  -2  12   1     1510.72     1488.32     62.17 o
  -1  12   1     2428.80     2448.27     96.56 o
   0  12   1      122.25      113.72     20.83 o
   1  12   1       23.84       53.71     14.02 o
   2  12   1      588.96      589.14     32.56 o
   3  12   1      248.70      260.09     25.18 o
   4  12   1      622.31      630.71     37.00 o
   5  12   1        5.63       -9.68     34.41 o
   6  12   1      879.11      913.62     46.88 o
   7  12   1      108.83      155.38     41.00 o
   8  12   1     4102.65     4041.64    162.13 o
   9  12   1      367.99      363.27     57.93 o
  10  12   1     1268.50     1256.18    106.09 o
  11  12   1      504.09      541.61     87.26 o
 -10  13   1      191.78      181.55     73.88 o
  -9  13   1      392.68      441.17    124.21 o
  -8  13   1      370.60      371.31     37.66 o
  -7  13   1       18.24       36.70     49.13 o
  -6  13   1     2596.45     2431.74     92.99 o
  -5  13   1      124.58      125.66     38.69 o
  -4  13   1     1965.26     2006.85     66.62 o
  -3  13   1      600.79      635.00     45.98 o
  -2  13   1     2183.03     2119.26     88.76 o
  -1  13   1     1130.88     1252.63     58.98 o
   0  13   1      835.76      838.24     45.99 o
   1  13   1      435.26      553.72     42.17 o
   2  13   1     3646.15     3445.35    137.03 o
   3  13   1     2154.85     2293.76     66.30 o
   4  13   1     1447.62     1498.80    112.37 o
   5  13   1      221.56      223.78     27.10 o
   6  13   1      191.50      299.19     69.10 o
   7  13   1      195.08      131.99     84.05 o
   8  13   1      446.47      415.57     50.98 o
   9  13   1      117.49      105.63     52.60 o
  10  13   1      594.62      448.86    110.28 o
  -9  14   1     1540.67     1488.92    105.15 o
  -8  14   1      139.37      139.17     60.77 o
  -7  14   1      960.17     1017.07    118.25 o
  -6  14   1       95.89      115.31     34.67 o
  -5  14   1       43.98       48.53     32.42 o
  -4  14   1       43.06       -1.79     29.74 o
  -3  14   1     2984.49     2941.09     81.89 o
  -2  14   1        8.09      -18.13     28.10 o
  -1  14   1     3057.64     3136.91     98.09 o
   0  14   1      246.84      226.26     28.24 o
   1  14   1     1010.16     1091.34     46.78 o
   2  14   1      150.57      188.68     26.23 o
   3  14   1      120.19      166.14     26.48 o
   4  14   1      274.56      219.36     63.27 o
   5  14   1       37.44       42.05     42.64 o
   6  14   1      288.06      334.56     49.03 o
   7  14   1      651.99      631.35    143.11 o
   8  14   1       84.67       89.53     55.60 o
   9  14   1      997.34     1049.13    101.61 o
  -8  15   1      719.49      660.32     69.40 o
  -7  15   1     2199.46     2289.72    134.80 o
  -6  15   1      513.46      553.51     57.80 o
  -5  15   1     1022.07     1059.24    113.73 o
  -4  15   1     2658.88     2832.63     91.06 o
  -3  15   1        4.27       38.12     41.28 o
  -2  15   1     2018.08     2023.62     65.96 o
  -1  15   1      206.13      221.01     32.74 o
   0  15   1      648.16      593.10     40.54 o
   1  15   1      205.09      244.64     57.42 o
   2  15   1     5157.59     5318.17    142.67 o
   3  15   1      143.14      136.96     45.42 o
   4  15   1     1015.25     1101.68     76.33 o
   5  15   1     1062.97      978.59     62.57 o
   6  15   1       42.03       79.47     40.02 o
   7  15   1     1137.00     1080.06     76.13 o
   8  15   1      588.47      526.31     61.85 o
  -7  16   1      444.36      350.88     55.52 o
  -6  16   1      325.90      461.29     87.44 o
  -5  16   1       80.86       79.69     38.37 o
  -4  16   1      396.35      353.21     47.40 o
  -3  16   1     1007.64      926.02     69.37 o
  -2  16   1     1106.66     1059.80     58.15 o
  -1  16   1      276.21      376.11     36.29 o
   0  16   1      853.40      907.52     46.35 o
   1  16   1      615.50      540.57     42.26 o
   2  16   1      362.81      315.56     52.32 o
   3  16   1      645.29      613.50     80.99 o
   4  16   1       13.87       16.78     46.98 o
   5  16   1       15.55      -53.65     52.91 o
   6  16   1        4.21      -11.68     64.66 o
   7  16   1      634.05      687.67    113.82 o
  -6  17   1      148.90      247.43     85.80 o
  -5  17   1     1771.88     1713.41    145.20 o
  -4  17   1      260.29      239.51     56.86 o
  -3  17   1      201.21      191.83     42.58 o
  -2  17   1        0.13      -58.44     55.00 o
  -1  17   1      492.91      532.08     41.80 o
   0  17   1        7.54       49.10     37.86 o
   1  17   1       25.17       66.81     40.59 o
   2  17   1      640.01      575.63     68.58 o
   3  17   1      223.07      247.75     57.91 o
   4  17   1      146.60      150.14     55.38 o
   5  17   1     1090.56     1250.92     92.17 o
  -4  18   1     2323.73     2211.76    137.43 o
  -3  18   1        2.56       38.00     71.86 o
  -2  18   1      809.20      818.79     75.73 o
  -1  18   1      704.88      618.90     68.67 o
   0  18   1     1177.68      984.40     95.37 o
   1  18   1        1.01      -55.15     56.14 o
   2  18   1       67.96       19.59     49.35 o
   3  18   1       56.07       80.95     66.31 o
 -14   0   2     3088.42     3158.74    261.19 o
 -12   0   2     3269.94     3453.17    266.56 o
 -10   0   2       67.58       52.38     25.12 o
  -8   0   2       26.78       22.05     17.62 o
  -6   0   2      586.65      628.17     28.47 o
  -4   0   2     3492.90     3774.34     78.39 o
  -2   0   2     2487.03     2495.00    200.09 o
   2   0   2    19511.95    20206.51    437.70 o
   4   0   2      105.56      163.38     67.47 o
   6   0   2     7720.81     7760.45    332.36 o
   8   0   2     3894.15     3987.17    158.30 o
  10   0   2     8668.83     8349.57    271.74 o
  12   0   2     2804.45     2935.83    212.17 o
  14   0   2      492.77      534.46    110.11 o
 -14   1   2      453.83      387.45     57.98 o
 -13   1   2       90.20       66.57     43.24 o
 -12   1   2        8.83      -13.27     42.66 o
 -11   1   2      165.27      202.94     34.43 o
 -10   1   2       96.88       72.92     22.63 o
  -9   1   2       47.36       81.70     18.08 o
  -8   1   2     4278.99     4204.77    163.52 o
  -7   1   2     2972.53     2556.97     74.62 o
  -6   1   2      199.79      207.82     11.81 o
  -5   1   2    17627.51    17945.46    263.97 o
  -4   1   2     3546.12     3654.55     74.59 o
  -3   1   2    20834.14    21676.22    343.32 o
  -2   1   2     1167.77     1232.98     24.37 o
   0   1   2       24.18       45.85     13.67 o
   1   1   2     3926.24     3849.23    378.63 o
   2   1   2    23809.93    23544.30    409.22 o
   3   1   2    28459.77    27574.28    484.53 o
   4   1   2     4098.65     3962.86     72.36 o
   5   1   2    16954.15    16373.98    325.79 o
   6   1   2     7082.57     6872.46    193.42 o
   7   1   2     7320.32     6842.66    162.55 o
   8   1   2       26.66       27.15     19.05 o
   9   1   2      515.57      525.85     50.49 o
  10   1   2     1208.39     1223.59     50.57 o
  11   1   2     1445.83     1416.85     67.07 o
  12   1   2      608.34      648.12     67.06 o
  13   1   2     2875.73     2596.27    159.50 o
  14   1   2       39.61       41.48     47.65 o
 -14   2   2     1283.27     1301.97     93.84 o
 -13   2   2     1064.45     1059.25     93.83 o
 -12   2   2     1376.17     1429.52     66.22 o
 -11   2   2     6832.83     6864.81    217.83 o
 -10   2   2      490.82      557.37     53.27 o
  -9   2   2      910.48      805.92     87.40 o
  -8   2   2      217.15      228.09     14.84 o
  -7   2   2       36.66       36.53     10.72 o
  -6   2   2     2407.67     2682.33    101.42 o
  -5   2   2       37.13       34.38      7.00 o
  -4   2   2       70.59       71.59      7.64 o
  -3   2   2     2471.16     2710.19     67.63 o
  -2   2   2     8910.71     9080.05    169.50 o
  -1   2   2     1158.64     1023.55     37.44 o
   0   2   2    27529.68    21903.12   1861.33 o
   1   2   2     1570.38     1506.47     34.80 o
   2   2   2     6230.46     6340.37    128.62 o
   3   2   2     2530.40     2402.32     52.52 o
   4   2   2       25.55       30.87      7.44 o
   5   2   2      790.88      718.82     22.67 o
   6   2   2     5504.87     5217.38    127.70 o
   7   2   2    12563.55    12827.44    280.19 o
   8   2   2     2192.57     2065.51     76.23 o
   9   2   2     3692.02     3487.68    100.92 o
  10   2   2     1249.50     1297.30     59.63 o
  11   2   2     1797.91     1939.21    116.69 o
  12   2   2     1039.21      952.48    197.23 o
  13   2   2       84.66       79.42     43.78 o
  14   2   2      425.19      386.07     88.96 o
 -14   3   2     1563.15     1293.19    192.53 o
 -13   3   2      165.62      176.22     53.56 o
 -12   3   2      295.85      295.33     41.03 o
 -11   3   2      100.11      135.44     36.14 o
 -10   3   2       91.10      119.45     28.64 o
  -9   3   2      482.55      536.48     25.45 o
  -8   3   2     6509.80     6619.05    215.64 o
  -7   3   2       10.59        3.58      9.28 o
  -6   3   2     4346.08     4051.83    129.58 o
  -5   3   2     2217.47     2328.93     48.21 o
  -4   3   2      609.43      533.81     14.99 o
  -3   3   2     1025.26     1053.10     26.97 o
  -2   3   2    14699.47    15209.15    199.55 o
  -1   3   2     7718.20     7554.55    108.44 o
   0   3   2     5928.38     6067.83     97.84 o
   1   3   2     1042.19     1030.47     19.23 o
   2   3   2     6877.47     7446.33    140.45 o
   3   3   2     1325.20     1332.63     53.97 o
   4   3   2    17471.70    16424.03    412.99 o
   5   3   2     3366.91     3456.36     86.48 o
   6   3   2    21969.12    21183.02    538.19 o
   7   3   2      119.69       87.93     11.45 o
   8   3   2       91.78       55.97     12.31 o
   9   3   2      961.21      897.23     46.03 o
  10   3   2     5016.49     4707.04    197.18 o
  11   3   2      729.28      774.70     62.08 o
  12   3   2     2855.06     3036.19    122.01 o
  13   3   2        8.49      -55.06     72.18 o
  14   3   2      362.53      322.29     93.33 o
 -14   4   2       33.64      -38.27     76.21 o
 -13   4   2     1580.33     1545.49    181.62 o
 -12   4   2       47.93       87.05     40.98 o
 -11   4   2     8801.70     8451.73    245.88 o
 -10   4   2       79.50       83.60     27.32 o
  -9   4   2     3800.03     4031.55    157.48 o
  -8   4   2     3781.58     3991.37    140.52 o
  -7   4   2        2.76       -2.07     15.66 o
  -6   4   2     3152.06     3453.01    143.40 o
  -5   4   2      208.25      322.93     24.57 o
  -4   4   2     5258.58     5233.56    140.93 o
  -3   4   2    10711.08    10447.71    194.51 o
  -2   4   2     2705.06     2665.92     39.58 o
  -1   4   2     1634.94     1472.36     31.77 o
   0   4   2    12400.82    12209.51    185.27 o
   1   4   2    32600.06    30092.48    406.73 o
   2   4   2    12879.27    13408.78    243.86 o
   3   4   2     4283.97     4078.62    103.87 o
   4   4   2     1525.91     1568.17     40.99 o
   5   4   2       45.61       57.88      9.47 o
   6   4   2     4535.66     4786.48    107.86 o
   7   4   2    10709.76    10694.17    323.71 o
   8   4   2       68.47       98.30     19.15 o
   9   4   2     5921.71     5749.48    168.02 o
  10   4   2      310.43      244.68     36.84 o
  11   4   2     1805.53     1959.06     85.44 o
  12   4   2      193.69      250.10     57.65 o
  13   4   2      139.67      106.09    110.11 o
 -14   5   2      251.55      168.89     55.06 o
 -13   5   2      782.95      735.97     58.25 o
 -12   5   2      503.14      447.29     38.51 o
 -11   5   2       85.87       93.45     31.36 o
 -10   5   2       68.00       94.56     29.68 o
  -9   5   2      586.64      669.55     86.53 o
  -8   5   2     3355.97     3393.42    100.64 o
  -7   5   2      409.55      361.79     50.06 o
  -6   5   2    11110.67    11699.61    301.01 o
  -5   5   2      132.42      122.79     21.95 o
  -4   5   2      111.25      135.32      5.83 o
  -3   5   2    13036.80    13035.95    196.13 o
  -2   5   2     2322.92     2173.19     31.72 o
  -1   5   2     2001.60     1956.52     31.50 o
   0   5   2     5468.93     5612.96     83.48 o
   1   5   2       15.32       19.57     10.82 o
   2   5   2      540.08      493.00     20.94 o
   3   5   2     2003.29     1810.59     61.13 o
   4   5   2    13503.99    13190.72    364.67 o
   5   5   2       21.36       38.01     20.06 o
   6   5   2     8500.28     8055.92    146.26 o
   7   5   2      474.21      465.31     31.88 o
   8   5   2       83.39       86.41     15.99 o
   9   5   2      208.02      167.61     36.06 o
  10   5   2     4468.25     4159.65    188.75 o
  11   5   2      136.59      174.81     45.49 o
  12   5   2     2409.79     2284.77    121.35 o
  13   5   2     1703.00     1411.83     96.02 o
 -14   6   2      770.50      752.62     98.03 o
 -13   6   2      659.05      562.24     81.64 o
 -12   6   2     1706.00     1715.47     98.82 o
 -11   6   2      290.29      289.78     31.10 o
 -10   6   2     1502.02     1556.44     57.38 o
  -9   6   2     1145.01     1167.90     48.64 o
  -8   6   2     1289.15     1418.63     70.38 o
  -7   6   2     1435.49     1436.43    106.08 o
  -6   6   2      701.60      811.70     55.50 o
  -5   6   2        5.51       29.55     11.25 o
  -4   6   2    14079.81    13632.93    213.04 o
  -3   6   2     2422.32     2586.42     64.94 o
  -2   6   2     4553.21     3829.09     60.33 o
  -1   6   2     4330.06     4271.00     63.50 o
   0   6   2     5110.48     4530.32     88.73 o
   1   6   2    10977.09    10954.04    172.56 o
   2   6   2     7281.37     7414.24    144.39 o
   3   6   2     1590.15     1491.85     65.35 o
   4   6   2       22.03       23.01     10.83 o
   5   6   2      854.10      878.08     40.01 o
   6   6   2      804.88      834.44     30.75 o
   7   6   2      129.21      145.31     18.18 o
   8   6   2     1926.65     1997.94     62.71 o
   9   6   2     1605.64     1764.98     74.62 o
  10   6   2     4159.16     4218.69    138.43 o
  11   6   2     2005.24     1959.94     84.46 o
  12   6   2      552.95      306.57     66.06 o
  13   6   2       33.10      102.92     62.51 o
 -13   7   2      257.39      247.35     45.37 o
 -12   7   2      488.50      421.88     46.88 o
 -11   7   2       70.61      136.15     44.40 o
 -10   7   2        1.20       26.35     21.68 o
  -9   7   2     2805.81     2882.19     85.42 o
  -8   7   2      487.00      543.32     39.18 o
  -7   7   2     1461.70     1271.01    164.07 o
  -6   7   2        1.45       25.38     17.64 o
  -5   7   2    11707.20    11962.69    198.00 o
  -4   7   2      173.25      178.55     13.14 o
  -3   7   2    12143.25    11698.99    190.84 o
  -2   7   2       16.37       32.85     11.94 o
  -1   7   2      306.49      380.49     14.56 o
   0   7   2     1328.75     1399.89     31.15 o
   1   7   2     6505.00     5873.18     94.47 o
   2   7   2      209.36      267.16     15.63 o
   3   7   2    16754.19    16363.30    276.36 o
   4   7   2      852.80      894.58     64.11 o
   5   7   2     5774.06     5117.47    143.33 o
   6   7   2     5637.56     5651.32    112.77 o
   7   7   2      260.41      243.72     21.18 o
   8   7   2       59.13      123.67     41.19 o
   9   7   2      412.66      441.98     35.85 o
  10   7   2       97.08      107.93     38.18 o
  11   7   2      257.64      251.78     61.11 o
  12   7   2        4.87      -17.96     73.15 o
  13   7   2     3747.61     3181.31    451.54 o
 -13   8   2      130.73      153.53     49.76 o
 -12   8   2      333.49      358.36     50.37 o
 -11   8   2     1199.82     1177.39    166.56 o
 -10   8   2     1233.63     1277.79     64.37 o
  -9   8   2     3157.49     2895.54     97.56 o
  -8   8   2       39.95       28.28     20.30 o
  -7   8   2      109.59      104.40     41.48 o
  -6   8   2        6.97       28.21     15.87 o
  -5   8   2     2254.49     2164.02     57.62 o
  -4   8   2     2119.14     2141.80     42.24 o
  -3   8   2     4795.81     4392.47    122.19 o
  -2   8   2     8924.02     8565.64    146.94 o
  -1   8   2      381.62      438.15     17.20 o
   0   8   2    11364.05    11059.80    190.99 o
   1   8   2     1246.19     1274.02     29.06 o
   2   8   2    11477.65    11482.38    303.01 o
   3   8   2     1552.04     1435.77     65.61 o
   4   8   2     1081.04     1128.83     64.54 o
   5   8   2      226.01      231.53     20.78 o
   6   8   2     1100.13     1123.29     53.35 o
   7   8   2     1130.02     1101.15     52.89 o
   8   8   2     5639.93     5637.67    138.53 o
   9   8   2      436.08      484.57     37.40 o
  10   8   2     2997.61     3281.45    147.10 o
  11   8   2       61.52      -90.04     78.89 o
  12   8   2      886.08      862.44     79.57 o
 -13   9   2      160.42      227.17    107.60 o
 -12   9   2      514.01      584.23     56.38 o
 -11   9   2      410.72      396.64     54.17 o
 -10   9   2     1238.39     1151.57     63.90 o
  -9   9   2      893.15      924.32     53.26 o
  -8   9   2     4575.79     4431.56    147.08 o
  -7   9   2        4.90      -39.21     26.14 o
  -6   9   2     2502.60     2547.10     76.80 o
  -5   9   2     3418.09     3229.91     74.05 o
  -4   9   2     3551.11     3640.94     69.55 o
  -3   9   2      473.03      397.48     22.61 o
  -2   9   2      214.90      223.71     18.96 o
  -1   9   2      154.50      161.66     14.37 o
   0   9   2     1286.78     1294.21     52.97 o
   1   9   2     3402.69     3268.83     70.89 o
   2   9   2     3822.33     3496.97     73.63 o
   3   9   2     2215.03     2146.81     62.77 o
   4   9   2     2834.87     2695.13    262.39 o
   5   9   2     4983.39     5017.75    148.81 o
   6   9   2      211.25      251.48     20.78 o
   7   9   2     1662.06     1716.92     77.93 o
   8   9   2      163.17      172.83     31.49 o
   9   9   2      139.90      223.22     46.14 o
  10   9   2        0.97      137.49     62.40 o
  11   9   2      150.18      219.10     79.87 o
  12   9   2      639.87      683.07    113.14 o
 -12  10   2      150.63       95.43     43.22 o
 -11  10   2     1663.38     1540.20     92.56 o
 -10  10   2       79.09      103.44     40.25 o
  -9  10   2     5076.19     5429.93    170.00 o
  -8  10   2        4.39       -6.57     29.91 o
  -7  10   2     1138.49     1167.54    160.10 o
  -6  10   2        5.01      -31.54     22.00 o
  -5  10   2     6764.38     7006.08    200.52 o
  -4  10   2      590.34      519.61     41.11 o
  -3  10   2     6638.88     6537.81    209.84 o
  -2  10   2      393.51      391.26     25.20 o
  -1  10   2     4486.31     4665.27    101.06 o
   0  10   2     1218.67     1096.53     44.25 o
   1  10   2      795.55      799.99     26.21 o
   2  10   2     2979.41     3160.72     86.85 o
   3  10   2     3614.01     3447.06     90.36 o
   4  10   2       40.00       18.24     25.10 o
   5  10   2      969.20     1027.67    101.67 o
   6  10   2      127.74       92.72     38.68 o
   7  10   2     6334.99     5655.41    186.34 o
   8  10   2      815.54      777.17     79.61 o
   9  10   2     3944.30     4022.13    307.56 o
  10  10   2      292.28      298.71    115.15 o
  11  10   2      122.15      155.40     87.62 o
 -12  11   2      623.19      604.74    118.34 o
 -11  11   2        1.41        8.99     63.08 o
 -10  11   2      768.99      585.33     51.37 o
  -9  11   2      154.68      144.46     43.11 o
  -8  11   2     4407.35     4489.61    163.19 o
  -7  11   2     1761.95     1809.01    107.77 o
  -6  11   2     2944.47     2944.08    106.41 o
  -5  11   2      320.29      282.28     29.11 o
  -4  11   2     1140.55     1153.12     36.79 o
  -3  11   2       36.32       24.71     30.57 o
  -2  11   2      327.10      377.50     36.44 o
  -1  11   2        0.11       -3.27     27.30 o
   0  11   2        1.31      -15.34     19.19 o
   1  11   2      376.61      345.71     24.99 o
   2  11   2    11003.94    11252.93    257.58 o
   3  11   2     1282.49     1228.63     73.75 o
   4  11   2     5548.14     5725.60    206.52 o
   5  11   2      325.84      268.73     35.57 o
   6  11   2     2780.38     2862.88    188.27 o
   7  11   2      180.55      139.65     47.86 o
   8  11   2      246.70      328.45    108.77 o
   9  11   2      244.62      235.90     55.76 o
  10  11   2      154.81      114.31     68.83 o
  11  11   2      166.60      104.34     79.40 o
 -11  12   2      512.71      600.12     77.22 o
 -10  12   2      998.90      939.72     77.72 o
  -9  12   2     3982.00     4159.24    147.81 o
  -8  12   2     1050.30     1166.38     69.99 o
  -7  12   2      125.59      126.52     37.45 o
  -6  12   2       14.96       53.92     27.91 o
  -5  12   2     1059.82     1155.91     93.10 o
  -4  12   2     2955.65     2783.25     86.97 o
  -3  12   2     3217.11     3128.81     80.91 o
  -2  12   2     4766.92     4672.82    110.15 o
  -1  12   2     2024.88     2137.58     60.15 o
   0  12   2      541.38      535.00     30.60 o
   1  12   2      233.93      339.12     41.44 o
   2  12   2       26.64       46.05     26.47 o
   3  12   2     2432.81     2446.17     96.14 o
   4  12   2      738.54      692.56     33.45 o
   5  12   2      219.02      125.06     45.78 o
   6  12   2      460.88      421.55     57.50 o
   7  12   2     4596.33     4856.40    295.06 o
   8  12   2      296.16      250.13     45.05 o
   9  12   2     1739.45     1980.36     99.15 o
  10  12   2       17.88        0.02     83.31 o
 -10  13   2      365.50      275.65    186.99 o
  -9  13   2      532.89      504.17     83.18 o
  -8  13   2      293.09      317.05     81.39 o
  -7  13   2     1872.16     1970.95     91.67 o
  -6  13   2      568.72      574.98     37.89 o
  -5  13   2     4419.84     4554.71    137.68 o
  -4  13   2       34.44      100.56     21.57 o
  -3  13   2     1474.17     1394.52     69.56 o
  -2  13   2     1999.82     2066.50     60.52 o
  -1  13   2       93.75      112.12     22.59 o
   0  13   2        0.04       46.81     27.30 o
   1  13   2     9909.66     9888.80    238.97 o
   2  13   2     2107.52     2185.38    118.86 o
   3  13   2     3442.60     3644.93    109.32 o
   4  13   2     1710.11     1718.04     59.23 o
   5  13   2     1041.51     1123.64    100.21 o
   6  13   2      469.54      555.93     70.68 o
   7  13   2      115.47      174.82     56.87 o
   8  13   2       13.20       46.00     51.99 o
   9  13   2      242.15      307.58     64.95 o
  10  13   2       16.38      -72.53    126.06 o
  -9  14   2        4.00       69.21    111.29 o
  -8  14   2     2862.86     2905.47    126.44 o
  -7  14   2        3.31      -31.93     33.30 o
  -6  14   2       25.59       80.19     47.23 o
  -5  14   2      357.23      411.40     37.57 o
  -4  14   2     1983.59     2053.51     85.33 o
  -3  14   2      519.48      460.69     38.23 o
  -2  14   2     9661.78    10091.33    249.07 o
  -1  14   2       96.21       76.50     28.35 o
   0  14   2     3103.45     3330.45    167.22 o
   1  14   2      289.35      267.24     31.45 o
   2  14   2      803.98      769.09     46.65 o
   3  14   2       26.11       -0.79     33.25 o
   4  14   2       14.71      -20.84     51.19 o
   5  14   2       41.47       81.03     44.02 o
   6  14   2      184.14       61.91     51.16 o
   7  14   2      872.96      795.50     68.08 o
   8  14   2     1508.40     1682.63    132.78 o
   9  14   2        7.68       -4.98     48.70 o
  -9  15   2      221.55      214.65     89.18 o
  -8  15   2      625.51      826.25     98.68 o
  -7  15   2      379.34      373.06     41.41 o
  -6  15   2     1151.32     1077.83     58.94 o
  -5  15   2     3364.09     3732.90    125.21 o
  -4  15   2      134.37      144.09     29.86 o
  -3  15   2     2303.85     2278.16     84.67 o
  -2  15   2      644.59      610.31     54.56 o
  -1  15   2        2.22       -1.40     30.00 o
   0  15   2     1163.83     1331.97     64.20 o
   1  15   2     5163.74     5159.55    137.38 o
   2  15   2       46.74       52.11     36.20 o
   3  15   2     1677.28     1642.19    161.48 o
   4  15   2      635.58      646.37    102.06 o
   5  15   2       63.46       57.38     59.60 o
   6  15   2      714.35      702.13     61.75 o
   7  15   2      163.66       71.85     49.82 o
   8  15   2        4.09       -7.83     50.76 o
  -7  16   2       15.32       36.36     65.62 o
  -6  16   2       60.69       63.16     41.77 o
  -5  16   2      699.77      640.67     48.22 o
  -4  16   2      720.52      878.09     83.28 o
  -3  16   2     1985.02     1917.10    114.78 o
  -2  16   2      977.52     1102.16     76.90 o
  -1  16   2     1142.38     1134.53     56.20 o
   0  16   2     1265.32     1199.03     55.27 o
   1  16   2     1392.28     1343.83    109.03 o
   2  16   2       20.66       34.72     40.72 o
   3  16   2      238.31      202.98     51.94 o
   4  16   2        4.17      155.60     86.11 o
   5  16   2      141.51      154.30     73.24 o
   6  16   2      104.04      165.86     64.22 o
   7  16   2      214.02      155.45     64.25 o
  -6  17   2     2924.60     3143.71    186.32 o
  -5  17   2       11.31       21.42     53.00 o
  -4  17   2      449.37      353.41     45.94 o
  -3  17   2      992.08      847.04     68.36 o
  -2  17   2      413.20      294.75     53.01 o
  -1  17   2       14.19       45.22     46.31 o
   0  17   2      576.87      564.73     60.84 o
   1  17   2      282.14      338.77     51.77 o
   2  17   2      311.07      312.89     64.56 o
   3  17   2       99.41       65.25     73.77 o
   4  17   2     1436.87     1492.78    208.48 o
   5  17   2      251.07      224.43     58.91 o
  -4  18   2      141.04      144.62     83.59 o
  -3  18   2     2063.50     1858.93    131.02 o
  -2  18   2     1226.41      937.39     88.80 o
  -1  18   2      317.37      313.17     70.16 o
   0  18   2      616.76      552.23     64.06 o
   1  18   2      518.19      573.76     70.67 o
   2  18   2        6.55       48.93     53.80 o
   3  18   2        5.88       24.06     64.98 o
 -15   0   3      619.33      495.52    121.86 o
 -13   0   3     3139.80     3073.47    265.89 o
 -11   0   3      753.85      707.16     54.14 o
  -9   0   3     1154.99     1290.95     77.05 o
  -7   0   3      518.65      586.70     50.61 o
  -5   0   3      614.71      741.01     41.82 o
  -3   0   3    18174.53    19495.04    450.19 o
  -1   0   3     1955.26     2014.08    104.39 o
   1   0   3     7036.12     6797.81    219.51 o
   3   0   3      220.80      242.77     15.55 o
   5   0   3     1794.85     1767.68     68.74 o
   7   0   3     3491.28     3623.04    199.75 o
   9   0   3     5301.52     5353.14    206.00 o
  11   0   3     7646.23     7273.01    309.87 o
  13   0   3       60.02       33.91     63.79 o
 -15   1   3      824.99      631.37     71.33 o
 -14   1   3       95.08      161.98     50.56 o
 -13   1   3      105.21       26.62     50.69 o
 -12   1   3      432.32      483.93     52.75 o
 -11   1   3      420.55      463.62     63.38 o
 -10   1   3     1271.91     1346.23     92.26 o
  -9   1   3      930.90      876.03     34.54 o
  -8   1   3     4116.16     3944.32    124.99 o
  -7   1   3     5509.06     5548.68    124.51 o
  -6   1   3     6660.20     6254.06    110.80 o
  -5   1   3      740.66      780.44     18.86 o
  -4   1   3     5870.52     5947.29    101.44 o
  -3   1   3      549.97      672.80     28.47 o
  -2   1   3        4.97       51.62     18.22 o
  -1   1   3    19442.84    19383.04    489.73 o
   0   1   3        2.16       12.80      5.19 o
   1   1   3      680.33      803.57     22.64 o
   2   1   3     9286.89     9049.99    144.95 o
   3   1   3     3474.97     3328.18     75.62 o
   4   1   3     9735.04     9339.99    148.69 o
   5   1   3     5212.87     4886.52    125.95 o
   6   1   3     7344.40     6735.38    319.50 o
   7   1   3      522.70      544.41     35.26 o
   8   1   3      700.93      707.05     78.55 o
   9   1   3      608.56      629.69     34.51 o
  10   1   3      707.48      623.91     37.26 o
  11   1   3      672.29      684.24     50.52 o
  12   1   3     2687.06     2735.43    124.51 o
  13   1   3      386.06      474.94     71.86 o
 -14   2   3      369.40      456.09     77.21 o
 -13   2   3     2877.90     2924.95    185.65 o
 -12   2   3     3095.30     3194.36    197.66 o
 -11   2   3     3087.42     3118.33    123.46 o
 -10   2   3     1568.11     1627.91     67.81 o
  -9   2   3       25.33       40.58     12.70 o
  -8   2   3      653.15      657.39     43.72 o
  -7   2   3      955.60      961.94     30.22 o
  -6   2   3     5472.29     5814.69    118.76 o
  -5   2   3      231.66      247.27     12.20 o
  -4   2   3     4622.48     4473.11    110.20 o
  -3   2   3     4876.82     4742.80     94.81 o
  -2   2   3     9855.44    10024.16    160.18 o
  -1   2   3      184.34      183.47     14.78 o
   0   2   3    25961.56    25033.01    444.02 o
   1   2   3     6878.82     6782.39    134.79 o
   2   2   3     6577.42     6308.97    116.56 o
   3   2   3      562.79      532.67     21.44 o
   4   2   3     1419.66     1481.78     43.71 o
   5   2   3       83.10      105.52     10.58 o
   6   2   3    12329.09    12482.35    381.69 o
   7   2   3       24.27       15.34     12.51 o
   8   2   3     9255.63     9119.24    246.83 o
   9   2   3     2085.70     2114.93     62.15 o
  10   2   3     3301.61     3276.22    127.79 o
  11   2   3     3883.77     3944.33    134.68 o
  12   2   3      203.72      189.67     47.42 o
  13   2   3       18.12       93.33    102.06 o
 -14   3   3       19.84        7.98     65.30 o
 -13   3   3      177.88      167.34    118.68 o
 -12   3   3        7.45       -7.42     47.55 o
 -11   3   3       55.72       58.89     26.86 o
 -10   3   3       39.92       63.95     26.31 o
  -9   3   3     3809.72     3720.82    120.03 o
  -8   3   3       18.14       30.84     17.53 o
  -7   3   3    10595.90    11065.50    242.52 o
  -6   3   3     1091.07     1075.17     92.89 o
  -5   3   3     5832.86     5773.98    141.33 o
  -4   3   3      102.80      102.76      7.43 o
  -3   3   3       25.05       44.84      6.18 o
  -2   3   3     9783.30     9957.21    168.97 o
  -1   3   3      113.50      116.48     15.68 o
   0   3   3     5349.12     5272.51     85.91 o
   1   3   3     2228.83     2426.29    100.18 o
   2   3   3     1034.56     1099.37     27.28 o
   3   3   3    19759.92    19984.11    485.58 o
   4   3   3      293.31      261.40     18.93 o
   5   3   3    22786.85    22521.52    750.68 o
   6   3   3     1330.21     1404.97     41.73 o
   7   3   3     5435.27     5154.46    154.92 o
   8   3   3     1438.96     1480.92     51.81 o
   9   3   3     4040.39     3762.29    101.36 o
  10   3   3     1177.98     1198.52     59.96 o
  11   3   3     7810.86     7425.50    214.16 o
  12   3   3       68.44       11.02     61.85 o
  13   3   3     1858.78     1858.52    195.39 o
 -14   4   3     2136.81     2260.71    211.84 o
 -13   4   3       65.38       28.64     55.06 o
 -12   4   3    10103.05    10460.61    488.87 o
 -11   4   3      255.21      259.45     39.69 o
 -10   4   3     5937.21     5763.11    183.72 o
  -9   4   3      181.97      172.08     39.14 o
  -8   4   3        1.03       22.52     18.31 o
  -7   4   3     1792.83     1909.00     94.30 o
  -6   4   3     3827.97     3684.86    102.89 o
  -5   4   3     1578.20     1775.81     65.82 o
  -4   4   3     1693.60     1690.59     66.07 o
  -3   4   3     6698.84     6644.45     86.95 o
  -2   4   3    11046.34    10658.25    158.60 o
  -1   4   3      107.82      100.38      5.95 o
   0   4   3    28734.14    27358.12    403.79 o
   1   4   3        2.66        8.83      4.73 o
   2   4   3    34626.78    33387.90    547.36 o
   3   4   3     1570.82     1725.38     43.28 o
   4   4   3     1250.54     1446.66     46.88 o
   5   4   3       17.96       24.55     15.31 o
   6   4   3     7920.99     7946.98    228.54 o
   7   4   3     1855.11     1926.30     80.77 o
   8   4   3     9803.55     9563.72    271.11 o
   9   4   3       24.38       60.39     41.45 o
  10   4   3     3868.65     3895.78    116.46 o
  11   4   3      400.04      418.56     54.41 o
  12   4   3      850.16      582.20     64.20 o
  13   4   3        4.41       12.76     72.18 o
 -14   5   3      445.71      508.81    119.18 o
 -13   5   3      274.41      294.16     74.56 o
 -12   5   3      154.94      160.94     35.77 o
 -11   5   3       47.25       75.53     46.28 o
 -10   5   3      176.57      176.89     28.20 o
  -9   5   3     5175.32     5619.09    135.70 o
  -8   5   3      339.16      300.60     34.35 o
  -7   5   3     5564.37     5734.88    164.80 o
  -6   5   3     4551.60     4510.71    115.05 o
  -5   5   3     2749.91     2428.24     42.92 o
  -4   5   3     3094.12     3025.97    103.44 o
  -3   5   3     5863.52     6058.53     94.82 o
  -2   5   3     8260.90     8108.78    116.00 o
  -1   5   3     1188.85     1334.09     39.05 o
   0   5   3     1423.68     1427.93     23.10 o
   1   5   3      749.09      734.62     14.21 o
   2   5   3     9192.98     8721.55    163.82 o
   3   5   3    12125.70    12160.17    211.21 o
   4   5   3     6613.49     6433.15    150.79 o
   5   5   3    21003.17    20188.77    377.49 o
   6   5   3      380.13      387.97     22.20 o
   7   5   3     3439.62     3305.90     90.82 o
   8   5   3       82.51       95.06     29.45 o
   9   5   3     1643.41     1506.34     96.93 o
  10   5   3        1.24       -3.98     94.34 o
  11   5   3     2563.96     2533.91    128.86 o
  12   5   3     1202.22     1318.59    102.37 o
  13   5   3      550.71      424.04     81.58 o
 -14   6   3      627.26      653.87     79.63 o
 -13   6   3     1769.89     1747.40     89.34 o
 -12   6   3     2319.40     2231.67     94.33 o
 -11   6   3      294.79      276.07     31.62 o
 -10   6   3      873.08      843.50     41.82 o
  -9   6   3     3563.32     3805.50    152.10 o
  -8   6   3     2429.31     2559.33    111.94 o
  -7   6   3     3515.61     3720.30    124.82 o
  -6   6   3      108.03      114.51     22.46 o
  -5   6   3      723.92      676.43     36.74 o
  -4   6   3     1949.90     1917.69     91.27 o
  -3   6   3    18540.26    17649.75    270.16 o
  -2   6   3      889.46      948.17     26.92 o
  -1   6   3     9297.28     8478.64    134.57 o
   0   6   3     9248.36     9052.38    141.24 o
   1   6   3     8594.32     8427.60    141.27 o
   2   6   3     1264.16     1259.91     30.26 o
   3   6   3      122.05      151.04     17.44 o
   4   6   3      758.05      801.65     32.01 o
   5   6   3      255.41      284.09     17.78 o
   6   6   3      351.90      363.18     20.38 o
   7   6   3     5411.13     5488.61    116.09 o
   8   6   3     2701.53     2673.81     95.27 o
   9   6   3     2723.14     2719.17    128.24 o
  10   6   3      904.23      995.17     65.62 o
  11   6   3     1853.18     1638.95    192.36 o
  12   6   3      462.44      553.53     77.05 o
  13   6   3      102.43       65.72     65.80 o
 -13   7   3       92.00       36.02     51.30 o
 -12   7   3       37.64      117.33     42.09 o
 -11   7   3        8.50       -0.06     36.07 o
 -10   7   3     1439.93     1393.38     59.07 o
  -9   7   3       36.47       49.71     26.64 o
  -8   7   3     2399.48     2648.69     78.73 o
  -7   7   3      656.60      787.78     54.66 o
  -6   7   3     3414.97     3331.48    185.06 o
  -5   7   3      769.89      766.08     20.97 o
  -4   7   3    11365.54    10653.89    166.56 o
  -3   7   3      402.30      389.49     19.43 o
  -2   7   3      325.01      311.11     13.12 o
  -1   7   3     2434.98     2808.31     52.91 o
   0   7   3     9094.91     8806.41    156.10 o
   1   7   3      981.75      910.48     26.83 o
   2   7   3    24974.78    23796.19    409.57 o
   3   7   3      287.83      397.56     38.74 o
   4   7   3     4298.82     4015.09    144.06 o
   5   7   3     1481.30     1409.27     60.09 o
   6   7   3     1368.61     1239.65     66.68 o
   7   7   3     1268.24     1177.74     34.44 o
   8   7   3     1754.06     1624.68    162.49 o
   9   7   3        9.13       44.02     28.66 o
  10   7   3      111.91      209.05     51.87 o
  11   7   3       24.10       66.70     58.71 o
  12   7   3      944.94      780.63     76.11 o
 -13   8   3     1475.11     1380.95    134.16 o
 -12   8   3      548.98      576.55     64.62 o
 -11   8   3      620.81      638.41     55.32 o
 -10   8   3     1421.13     1564.23    145.88 o
  -9   8   3     1564.17     1513.24     91.19 o
  -8   8   3     2616.15     2747.83     94.05 o
  -7   8   3      491.29      459.33     28.10 o
  -6   8   3     1399.75     1430.50    172.12 o
  -5   8   3     2025.22     1947.15     77.08 o
  -4   8   3     3366.90     3182.25     63.49 o
  -3   8   3     2313.98     1985.24     66.28 o
  -2   8   3     3546.40     3314.84     66.32 o
  -1   8   3     5454.39     4889.00     95.54 o
   0   8   3     2117.23     2109.30     49.07 o
   1   8   3     3441.44     3325.55     63.21 o
   2   8   3     6453.52     6607.81    127.20 o
   3   8   3      973.11     1008.36     43.38 o
   4   8   3      356.54      344.93     38.67 o
   5   8   3     1854.79     1827.51    184.86 o
   6   8   3     3174.41     3471.16     85.32 o
   7   8   3      191.49      256.56     39.03 o
   8   8   3     2576.39     2408.38     87.15 o
   9   8   3     4516.30     4394.94    150.75 o
  10   8   3      568.76      551.85    139.66 o
  11   8   3     1652.00     1731.47    119.27 o
  12   8   3        0.82       27.47     56.47 o
 -13   9   3     1277.69     1079.41    180.35 o
 -12   9   3      295.31      281.21     50.49 o
 -11   9   3     1254.72     1086.93     68.23 o
 -10   9   3       24.76       -0.68     35.72 o
  -9   9   3     4405.46     4358.46    294.94 o
  -8   9   3     1087.05     1158.87     59.12 o
  -7   9   3     1019.31     1089.65     58.05 o
  -6   9   3      129.40      136.49     31.01 o
  -5   9   3     2020.64     1928.46     66.83 o
  -4   9   3     6066.03     6206.76    218.52 o
  -3   9   3      104.25       65.17     14.50 o
  -2   9   3      284.98      324.00     20.08 o
  -1   9   3     1556.95     1632.82     47.90 o
   0   9   3     1792.85     1865.95     45.00 o
   1   9   3    11940.93    11567.18    205.68 o
   2   9   3      913.23      819.60     61.52 o
   3   9   3    19709.95    19435.43    393.55 o
   4   9   3      159.93      159.36     26.38 o
   5   9   3     2250.16     2094.17     79.78 o
   6   9   3     4061.53     4092.91    167.47 o
   7   9   3      270.70      319.77     49.18 o
   8   9   3       14.22        9.10     47.26 o
   9   9   3      324.32      320.40     68.81 o
  10   9   3        8.67      -57.41     59.93 o
  11   9   3      541.46      473.83     88.29 o
  12   9   3     1078.91      744.50     87.13 o
 -12  10   3     1140.14     1031.37     68.42 o
 -11  10   3        0.18       -4.10     49.55 o
 -10  10   3     5685.13     5422.16    179.02 o
  -9  10   3      138.23      206.66     44.28 o
  -8  10   3      391.03      497.00     59.06 o
  -7  10   3      600.83      551.08     46.12 o
  -6  10   3      851.42      823.39     51.44 o
  -5  10   3       75.49       92.78     17.88 o
  -4  10   3     5749.58     5513.65    363.74 o
  -3  10   3      135.14      107.45     23.67 o
  -2  10   3     2829.26     2668.38     70.98 o
  -1  10   3      106.25      103.77     25.28 o
   0  10   3     1772.45     1631.15     50.33 o
   1  10   3      138.90      167.70     13.34 o
   2  10   3     1993.51     1779.35     65.32 o
   3  10   3      900.38      926.93     70.33 o
   4  10   3      205.78      227.60     27.15 o
   5  10   3      479.95      509.51     54.65 o
   6  10   3     5963.74     5713.86    199.59 o
   7  10   3       34.57       65.75     45.23 o
   8  10   3     7617.42     7768.13    293.14 o
   9  10   3      518.40      701.72     66.01 o
  10  10   3      341.69      447.31     71.85 o
  11  10   3       27.97      -13.79    136.80 o
 -12  11   3      188.85      249.51     52.08 o
 -11  11   3      158.74      178.76     42.77 o
 -10  11   3        7.81      -24.60     39.59 o
  -9  11   3     3897.12     3937.61    130.05 o
  -8  11   3      247.56      213.27     42.93 o
  -7  11   3     5580.23     5533.98    158.67 o
  -6  11   3     1082.28     1136.97     51.96 o
  -5  11   3      874.16      850.92     37.26 o
  -4  11   3      985.89      960.12     40.72 o
  -3  11   3     1796.74     1814.80     87.46 o
  -2  11   3       75.47      101.53     18.51 o
  -1  11   3      530.50      555.29     28.74 o
   0  11   3      589.77      611.03     24.66 o
   1  11   3     3559.77     3447.61     85.65 o
   2  11   3     6821.39     6926.80    206.62 o
   3  11   3     7922.26     8007.05    191.77 o
   4  11   3      762.12      724.19     44.56 o
   5  11   3     4856.75     4604.76    374.15 o
   6  11   3      137.67      183.78     48.55 o
   7  11   3      154.53      127.70     48.01 o
   8  11   3      503.00      666.49     69.91 o
   9  11   3      358.75      509.99     82.78 o
  10  11   3       40.21       78.19     79.88 o
  11  11   3      949.19      739.58    161.81 o
 -11  12   3      107.76      137.09     48.01 o
 -10  12   3     1859.31     1844.92     86.84 o
  -9  12   3     1234.48     1386.58     71.15 o
  -8  12   3      478.32      551.57     50.06 o
  -7  12   3     1272.54     1229.45     83.02 o
  -6  12   3       32.10      -12.00     32.42 o
  -5  12   3       84.81       94.94     33.29 o
  -4  12   3     4806.67     4607.85    203.12 o
  -3  12   3     3915.40     3610.37     93.81 o
  -2  12   3     2588.29     2577.17     99.43 o
  -1  12   3     3090.24     3196.20     98.18 o
   0  12   3      702.73      737.94     29.22 o
   1  12   3      227.50      290.48     26.86 o
   2  12   3     3188.62     3328.38     98.08 o
   3  12   3       28.38       74.09     26.19 o
   4  12   3     2326.73     2441.67    134.12 o
   5  12   3     1133.88     1044.29    195.22 o
   6  12   3     2068.94     2146.26    304.49 o
   7  12   3      132.98      196.42     70.27 o
   8  12   3     4368.61     4221.94    183.27 o
   9  12   3      371.67      367.48     51.83 o
  10  12   3      191.03       88.35     52.76 o
 -10  13   3        1.21       21.24     47.26 o
  -9  13   3      886.03      891.08     74.96 o
  -8  13   3      744.62      673.82     65.05 o
  -7  13   3      488.17      544.27     49.89 o
  -6  13   3     5308.38     5268.17    148.21 o
  -5  13   3       57.65       70.23     40.32 o
  -4  13   3     5207.92     5011.02    114.78 o
  -3  13   3      190.19      216.68     27.71 o
  -2  13   3       59.55        8.21     19.76 o
  -1  13   3      475.84      439.22     26.81 o
   0  13   3     3130.77     3188.03    110.00 o
   1  13   3       99.84      103.31     43.47 o
   2  13   3     5082.85     5044.90    166.72 o
   3  13   3     1549.97     1534.57     68.31 o
   4  13   3      769.83      690.25     60.85 o
   5  13   3       12.52       40.29     43.82 o
   6  13   3       31.24       49.17     45.42 o
   7  13   3      393.68      379.92     70.70 o
   8  13   3       23.74       34.30     53.79 o
   9  13   3        0.61      -31.21     50.34 o
 -10  14   3        1.81       -6.77     61.37 o
  -9  14   3     2702.83     2729.10    122.18 o
  -8  14   3        8.68       77.99     44.27 o
  -7  14   3      544.32      496.31     46.27 o
  -6  14   3        0.05      -24.56     35.15 o
  -5  14   3      784.28      767.30     49.81 o
  -4  14   3      109.66      127.60     35.03 o
  -3  14   3     9181.73     8816.99    206.66 o
  -2  14   3      131.46       82.12     31.55 o
  -1  14   3     7737.40     8107.74    196.86 o
   0  14   3      828.45      942.90     50.57 o
   1  14   3     2339.79     2358.83    133.50 o
   2  14   3      148.97      202.20     60.87 o
   3  14   3       31.38       20.41     55.49 o
   4  14   3     1061.85     1153.26     91.19 o
   5  14   3      546.47      563.30     69.83 o
   6  14   3        3.78      -32.14     48.49 o
   7  14   3      514.83      438.67    118.84 o
   8  14   3       26.22       28.63     50.12 o
  -9  15   3      150.13      153.79     86.28 o
  -8  15   3      340.42      357.16     62.90 o
  -7  15   3      849.63      844.75     61.20 o
  -6  15   3      901.62      994.57    138.88 o
  -5  15   3      314.74      369.92     39.93 o
  -4  15   3     3954.20     4068.35    124.72 o
  -3  15   3      172.08      125.42     33.58 o
  -2  15   3      766.47      855.49     84.36 o
  -1  15   3       19.84        8.71     25.63 o
   0  15   3     2739.07     2698.00     88.63 o
   1  15   3      583.55      601.32     56.96 o
   2  15   3     2544.01     2655.70    189.32 o
   3  15   3      238.18      298.20     77.89 o
   4  15   3      304.23      310.47     58.79 o
   5  15   3     1375.61     1682.65    104.67 o
   6  15   3       36.95       68.73     54.67 o
   7  15   3       45.98       46.41     55.59 o
  -7  16   3      417.09      286.83     50.97 o
  -6  16   3      207.69      199.03     39.87 o
  -5  16   3      260.17      271.20     48.16 o
  -4  16   3     1654.66     1695.75     90.66 o
  -3  16   3     1592.95     1499.60     96.31 o
  -2  16   3     3277.90     3345.53    106.81 o
  -1  16   3      201.98      204.35     46.47 o
   0  16   3     3567.38     3698.50    117.49 o
   1  16   3       50.43       48.27     84.02 o
   2  16   3      544.27      575.65     52.75 o
   3  16   3        4.41       68.19    113.30 o
   4  16   3       18.98      108.40     94.67 o
   5  16   3       27.76       99.38     63.36 o
   6  16   3      732.78      606.54    216.20 o
  -6  17   3      126.52       75.72     58.12 o
  -5  17   3     2382.07     2498.03    222.58 o
  -4  17   3      281.96      278.21     46.64 o
  -3  17   3      743.02      813.64    146.83 o
  -2  17   3        0.19      -13.31     76.38 o
  -1  17   3       77.14       77.92     44.87 o
   0  17   3       16.25        8.36     44.25 o
   1  17   3     1194.51     1049.68    140.35 o
   2  17   3      498.69      351.72    129.59 o
   3  17   3     2705.56     3130.16    272.10 o
   4  17   3       63.78       80.35    119.35 o
   5  17   3     2275.11     2252.57    348.14 o
  -3  18   3       74.17       63.53     71.94 o
  -2  18   3      927.08      792.70    250.78 o
  -1  18   3     1393.13     1344.66    121.70 o
   0  18   3      614.05      612.63     66.22 o
   1  18   3      243.34       76.84     62.21 o
   2  18   3      125.56       47.42     56.97 o
 -14   0   4     1685.97     1668.84    164.16 o
 -12   0   4     3987.95     4295.81    296.10 o
 -10   0   4     1487.26     1620.28    154.26 o
  -8   0   4      556.96      548.85     34.41 o
  -6   0   4     3668.98     4165.89    214.04 o
  -4   0   4    11072.48    11255.88    258.33 o
  -2   0   4    73315.27    77067.66   2262.12 o
   0   0   4     5876.11     5806.47    134.09 o
   2   0   4     2877.21     2916.42     70.60 o
   4   0   4     3909.29     3707.65    113.78 o
   6   0   4      963.93      946.38     71.84 o
   8   0   4     1080.48     1120.95     84.94 o
  10   0   4     9786.69     9531.82    427.03 o
  12   0   4     2076.96     2086.13    157.79 o
 -15   1   4     1064.44      947.34     81.15 o
 -14   1   4      327.99      302.95     66.64 o
 -13   1   4      745.62      751.73    188.50 o
 -12   1   4       12.44      -12.76     35.85 o
 -11   1   4        5.68       84.00     31.35 o
 -10   1   4      609.41      603.98     42.35 o
  -9   1   4     3357.62     3540.90    151.19 o
  -8   1   4     1312.62     1333.18     67.72 o
  -7   1   4    19485.94    19644.48    427.91 o
  -6   1   4      213.35      186.60     14.46 o
  -5   1   4     7149.82     6848.62    148.10 o
  -4   1   4      345.10      357.32     24.27 o
  -3   1   4      557.71      552.47     18.83 o
  -2   1   4      955.22     1115.78     39.01 o
  -1   1   4    18753.41    19222.29    409.99 o
   0   1   4        0.30        1.37      7.37 o
   1   1   4    12898.73    12527.61    233.69 o
   2   1   4     2736.44     2734.45     48.98 o
   3   1   4     7504.32     7501.26    152.31 o
   4   1   4     4756.01     4488.37    133.22 o
   5   1   4     2634.99     2360.09    114.94 o
   6   1   4     1730.15     1808.80     78.90 o
   7   1   4     5163.74     5345.94    192.62 o
   8   1   4      233.01      220.90     41.31 o
   9   1   4     1038.41     1000.92     61.01 o
  10   1   4       84.66       88.28     26.41 o
  11   1   4      671.10      590.37     44.91 o
  12   1   4      236.92      168.93     52.12 o
  13   1   4     2528.40     2280.47    146.73 o
 -14   2   4     1880.50     1816.29    123.27 o
 -13   2   4     2375.11     2738.81    188.34 o
 -12   2   4     2406.74     2508.24    144.99 o
 -11   2   4     3852.43     4250.13    263.02 o
 -10   2   4      806.36      782.19    141.87 o
  -9   2   4       27.55       -6.31     14.18 o
  -8   2   4      151.79      200.02     30.29 o
  -7   2   4     1932.09     2031.26     70.68 o
  -6   2   4      407.05      474.65     34.86 o
  -5   2   4     3866.67     3819.81    131.54 o
  -4   2   4     7381.81     7531.38    128.33 o
  -3   2   4      296.24      275.65     14.25 o
  -2   2   4     9078.62     8804.56    198.11 o
  -1   2   4    20602.10    19592.69    362.79 o
   0   2   4     3393.65     3442.12     57.72 o
   1   2   4    15227.15    14823.37    301.53 o
   2   2   4      210.37      214.90     16.10 o
   3   2   4        6.39        8.38      7.96 o
   4   2   4      144.36      120.24     15.75 o
   5   2   4     5980.07     5906.60    200.92 o
   6   2   4       39.41       40.70     17.79 o
   7   2   4     6190.67     6257.35    219.82 o
   8   2   4      365.25      346.90     47.13 o
   9   2   4     1286.43     1178.69     55.02 o
  10   2   4     3135.50     3423.73    148.31 o
  11   2   4     1703.23     1663.92    121.20 o
  12   2   4     1717.43     1707.71    121.03 o
  13   2   4       42.92      118.84     72.18 o
 -14   3   4     1822.23     1887.94    122.94 o
 -13   3   4       61.70       76.08     53.56 o
 -12   3   4       37.45       78.14     37.71 o
 -11   3   4       72.08      103.11     37.77 o
 -10   3   4      659.68      829.15     45.06 o
  -9   3   4       19.80        8.99     27.28 o
  -8   3   4    11273.63    11457.19    567.81 o
  -7   3   4     4283.66     4282.98     94.08 o
  -6   3   4    13088.24    13634.83    485.60 o
  -5   3   4      292.83      312.62     12.81 o
  -4   3   4     3369.47     3441.80     88.18 o
  -3   3   4      159.28      186.30      9.92 o
  -2   3   4      214.73      217.68     14.53 o
  -1   3   4      611.53      535.77     14.41 o
   0   3   4      502.73      599.99     13.64 o
   1   3   4      872.54      857.97     22.74 o
   2   3   4     2540.70     2381.74     60.29 o
   3   3   4     2669.11     2939.22     71.20 o
   4   3   4    20910.25    20264.13    483.61 o
   5   3   4     1861.56     1722.72     48.50 o
   6   3   4    10130.38    10266.04    277.71 o
   7   3   4      552.45      541.57     29.84 o
   8   3   4       23.74       17.88     21.15 o
   9   3   4      399.75      429.80     47.85 o
  10   3   4     2382.28     2490.24     92.16 o
  11   3   4      245.71      193.86     32.44 o
  12   3   4     1050.13     1087.94    157.62 o
  13   3   4        7.63       17.12     72.18 o
 -14   4   4        8.44      -42.91     39.72 o
 -13   4   4     5775.20     5916.30    248.06 o
 -12   4   4      468.12      480.18     43.54 o
 -11   4   4    10041.13    10323.72    295.69 o
 -10   4   4       28.05       32.90     26.90 o
  -9   4   4      493.28      504.56     32.86 o
  -8   4   4     2926.90     3216.37    102.36 o
  -7   4   4     2829.14     2851.32     74.08 o
  -6   4   4      529.26      531.74     31.12 o
  -5   4   4     2415.36     2450.40     84.98 o
  -4   4   4     2762.84     2849.86     56.88 o
  -3   4   4     1177.21     1070.51     22.86 o
  -2   4   4     1546.04     1451.16     25.16 o
  -1   4   4    12785.49    12026.14    247.95 o
   0   4   4     1340.24     1275.94     25.79 o
   1   4   4    27449.24    26190.13    525.50 o
   2   4   4       12.28        7.91     11.40 o
   3   4   4     1863.82     1944.84     46.33 o
   4   4   4     2704.15     2946.62     87.06 o
   5   4   4      285.92      255.45     30.19 o
   6   4   4      794.40      784.75     52.22 o
   7   4   4     6586.23     6486.05    215.00 o
   8   4   4      932.96      994.22     47.72 o
   9   4   4     4730.21     4869.90    287.20 o
  10   4   4      143.37      124.84     35.33 o
  11   4   4     1154.34     1063.99    163.16 o
  12   4   4      157.45      136.04     57.93 o
  13   4   4      160.72      135.63    110.11 o
 -14   5   4      975.01      932.41     86.66 o
 -13   5   4        0.43      -29.95     32.92 o
 -12   5   4        8.02        5.41     29.40 o
 -11   5   4      192.18      179.33     29.69 o
 -10   5   4     1563.34     1727.73     62.90 o
  -9   5   4     2465.29     2690.00    146.53 o
  -8   5   4     8570.54     8766.70    204.58 o
  -7   5   4     3790.25     3882.30    111.55 o
  -6   5   4     4160.38     4000.89    140.40 o
  -5   5   4     5532.95     5302.29    107.40 o
  -4   5   4       22.16       51.52      9.83 o
  -3   5   4     2056.25     2003.67     47.95 o
  -2   5   4     3633.48     3610.84     66.39 o
  -1   5   4    14753.34    15143.96    237.84 o
   0   5   4     3796.63     4309.49     64.11 o
   1   5   4     4195.39     3697.98     64.74 o
   2   5   4     2052.19     1859.16     56.00 o
   3   5   4    11961.43    12246.92    230.96 o
   4   5   4     7604.04     7496.17    182.26 o
   5   5   4      205.98      215.30     13.44 o
   6   5   4     7357.45     7105.56    451.28 o
   7   5   4      370.71      338.87     22.02 o
   8   5   4     1014.75      994.33     39.20 o
   9   5   4        0.06        0.00     44.82 o
  10   5   4     1552.23     1569.21     96.85 o
  11   5   4      247.72      269.17     51.31 o
  12   5   4     1563.93     1545.76    106.63 o
  13   5   4     1396.32     1120.30     92.06 o
 -14   6   4      989.37     1055.45     99.51 o
 -13   6   4     2934.37     2774.24    127.90 o
 -12   6   4      986.98     1093.59     70.89 o
 -11   6   4     2517.10     2473.00    109.82 o
 -10   6   4     2417.72     2635.16     84.70 o
  -9   6   4       14.76       40.78     22.34 o
  -8   6   4     2458.55     2536.71     74.77 o
  -7   6   4     3798.68     3784.60    126.30 o
  -6   6   4        5.25       38.30     19.73 o
  -5   6   4      123.17      192.16     22.27 o
  -4   6   4    28358.21    28134.92    473.04 o
  -3   6   4        5.73       17.48      8.05 o
  -2   6   4     9694.07     8617.75    140.36 o
  -1   6   4      773.44      768.42     18.23 o
   0   6   4    13637.48    13790.54    217.70 o
   1   6   4     1538.62     1462.12     27.36 o
   2   6   4      153.83      169.10     20.84 o
   3   6   4      142.44      144.54      7.40 o
   4   6   4      999.90      957.02     30.85 o
   5   6   4       16.38       16.33      7.31 o
   6   6   4       53.35       68.92     12.89 o
   7   6   4        6.96       14.48     10.47 o
   8   6   4     4208.49     4285.65    128.90 o
   9   6   4     1922.08     1743.03    137.98 o
  10   6   4     3120.11     2948.29    138.34 o
  11   6   4      210.79      301.63     79.56 o
  12   6   4      108.60       59.77     92.83 o
 -13   7   4      152.30      173.48     49.08 o
 -12   7   4        0.93      -29.27     41.63 o
 -11   7   4     1717.17     1660.81     70.12 o
 -10   7   4        0.12       10.69     26.07 o
  -9   7   4     3671.85     3586.02    103.45 o
  -8   7   4      137.18      189.45     29.70 o
  -7   7   4     4293.28     4293.21    174.49 o
  -6   7   4        9.48       13.53     11.17 o
  -5   7   4     4409.97     4174.74    128.76 o
  -4   7   4      800.38      776.35     34.51 o
  -3   7   4     2325.17     2276.21     70.37 o
  -2   7   4     4951.17     4766.74     80.39 o
  -1   7   4     6462.27     6486.65    108.58 o
   0   7   4      605.67      666.07     19.29 o
   1   7   4    20750.01    20580.38    331.88 o
   2   7   4     4921.27     4965.00    110.96 o
   3   7   4    10685.34    10767.88    253.79 o
   4   7   4      186.03      173.37     31.53 o
   5   7   4      456.23      445.26     22.92 o
   6   7   4     1056.67      960.58     40.36 o
   7   7   4     1247.04     1162.89     40.38 o
   8   7   4       53.66       29.76     36.07 o
   9   7   4      580.15      528.91     67.14 o
  10   7   4      166.83      243.68     65.30 o
  11   7   4     1538.22     1258.51     95.34 o
  12   7   4      243.56      143.78     82.05 o
 -13   8   4        0.29       -4.98     44.88 o
 -12   8   4     2075.95     2011.10    249.30 o
 -11   8   4      331.70      405.42     60.74 o
 -10   8   4     1118.71     1170.80     74.14 o
  -9   8   4      665.18      783.60     49.67 o
  -8   8   4      353.63      367.00     67.11 o
  -7   8   4     1888.82     1939.61     63.81 o
  -6   8   4      353.06      369.93     50.78 o
  -5   8   4     4810.55     4683.01    100.73 o
  -4   8   4     6255.87     5706.72    120.58 o
  -3   8   4     3445.58     3411.53     98.59 o
  -2   8   4     9819.07     8672.94    162.55 o
  -1   8   4     5886.78     5968.22    119.43 o
   0   8   4      577.66      522.11     32.04 o
   1   8   4     5059.39     5093.73     94.57 o
   2   8   4      720.85      686.65     43.70 o
   3   8   4        6.30       16.55     33.13 o
   4   8   4     1494.50     1458.99     70.74 o
   5   8   4     1529.01     1489.16     56.62 o
   6   8   4        8.19       12.31     28.28 o
   7   8   4     2859.69     2862.35    143.42 o
   8   8   4     2884.78     2996.52    173.40 o
   9   8   4      363.84      469.55    106.25 o
  10   8   4     1825.45     1623.49    112.87 o
  11   8   4      131.87      128.96    110.95 o
  12   8   4      455.64      277.67     76.38 o
 -13   9   4      288.11      176.33     72.34 o
 -12   9   4       17.11      -31.29     41.12 o
 -11   9   4      240.07      247.90     46.20 o
 -10   9   4      530.60      610.19     55.75 o
  -9   9   4     2447.29     2722.83     79.54 o
  -8   9   4     2074.71     2276.44     74.64 o
  -7   9   4      335.39      315.01     76.54 o
  -6   9   4      302.22      321.60     41.28 o
  -5   9   4     2759.60     2564.36     73.63 o
  -4   9   4     5873.25     5853.99    219.72 o
  -3   9   4        0.13      -10.45     14.41 o
  -2   9   4     4373.75     4413.77    111.29 o
  -1   9   4      417.36      366.44     29.33 o
   0   9   4     1595.56     1633.41     39.70 o
   1   9   4     1238.77     1245.12     32.11 o
   2   9   4    17814.42    18062.82    334.59 o
   3   9   4      348.59      330.76     22.32 o
   4   9   4     4138.25     3949.17    188.68 o
   5   9   4      421.69      362.05     32.00 o
   6   9   4     1846.85     1828.09     71.34 o
   7   9   4        1.13      -72.32     49.36 o
   8   9   4       35.78       73.52     74.86 o
   9   9   4       20.01        0.07     45.09 o
  10   9   4      510.68      718.76     88.66 o
  11   9   4      678.77      718.52     84.18 o
 -12  10   4      280.59      268.24     59.01 o
 -11  10   4     2126.42     2011.73    100.59 o
 -10  10   4      150.67      222.79     53.29 o
  -9  10   4     3393.63     3596.26    183.80 o
  -8  10   4        7.53      -53.89     35.93 o
  -7  10   4      130.50      136.71     31.53 o
  -6  10   4     1108.74     1180.43    160.57 o
  -5  10   4     1062.26     1048.86     50.18 o
  -4  10   4      241.98      215.72     20.07 o
  -3  10   4     3744.07     3398.59    118.76 o
  -2  10   4       13.16       51.70     21.98 o
  -1  10   4     2839.03     2814.93     69.36 o
   0  10   4     2095.46     2035.57     75.77 o
   1  10   4     2406.75     2166.58     56.50 o
   2  10   4      639.82      659.91     33.01 o
   3  10   4     1689.07     1466.22     69.83 o
   4  10   4      262.57      262.51     57.84 o
   5  10   4     2603.07     2655.93    112.33 o
   6  10   4       10.67      -73.02     48.68 o
   7  10   4     5800.97     6103.94    255.65 o
   8  10   4      139.28      222.91     57.75 o
   9  10   4     2844.20     2844.36    138.51 o
  10  10   4      775.71      740.33     63.44 o
  11  10   4      115.03        0.53     69.08 o
 -12  11   4      104.48      105.68     50.01 o
 -11  11   4       21.56       71.72     40.85 o
 -10  11   4     1414.39     1457.35     77.00 o
  -9  11   4      341.79      385.90     57.88 o
  -8  11   4     3309.81     3484.19    133.91 o
  -7  11   4      138.41       87.14     62.87 o
  -6  11   4     2122.26     2040.08     95.05 o
  -5  11   4     1235.52     1334.50     42.40 o
  -4  11   4     1347.35     1430.12     90.41 o
  -3  11   4     1006.54      930.79     38.99 o
  -2  11   4     2010.87     1951.30     82.50 o
  -1  11   4        1.13      -16.18     20.94 o
   0  11   4        9.96        7.90     13.16 o
   1  11   4     6643.06     6692.10    150.98 o
   2  11   4     6748.11     6520.96    150.07 o
   3  11   4     2062.19     1947.00     83.21 o
   4  11   4     2536.03     2508.99    108.37 o
   5  11   4      284.63      250.95     51.67 o
   6  11   4       39.78       35.57     62.44 o
   7  11   4      348.93      301.33     54.89 o
   8  11   4      211.50      246.77     63.60 o
   9  11   4       15.61       38.02     79.56 o
  10  11   4      632.39      636.10    108.50 o
 -11  12   4      625.02      478.95     56.04 o
 -10  12   4      443.11      323.78     49.97 o
  -9  12   4     3283.13     3128.52    120.28 o
  -8  12   4     2343.09     2436.07    158.07 o
  -7  12   4      581.83      570.81     49.25 o
  -6  12   4      347.94      286.89     39.71 o
  -5  12   4      111.62       81.73     29.41 o
  -4  12   4      465.50      520.38     44.15 o
  -3  12   4     3677.85     3525.63     90.49 o
  -2  12   4     5128.00     5007.07    122.82 o
  -1  12   4      440.02      394.00     26.01 o
   0  12   4     2777.92     2697.07    125.26 o
   1  12   4      771.86      714.79     36.19 o
   2  12   4        0.30       17.55     23.00 o
   3  12   4     1653.10     1649.77    181.51 o
   4  12   4      797.55      754.03     68.16 o
   5  12   4      785.82      827.81    139.83 o
   6  12   4      954.11     1056.68     77.21 o
   7  12   4     6595.89     6461.98    265.04 o
   8  12   4      616.67      696.81     70.62 o
   9  12   4      887.85      986.92     81.12 o
  10  12   4       79.79       52.51     70.76 o
 -10  13   4      520.65      469.33     53.41 o
  -9  13   4      322.02      354.77     50.59 o
  -8  13   4      416.96      470.57     47.70 o
  -7  13   4     2178.33     2274.95    133.68 o
  -6  13   4      257.79      353.47     51.78 o
  -5  13   4     5551.89     5825.18    288.46 o
  -4  13   4        1.14      -16.28     19.17 o
  -3  13   4     2277.69     2272.72     73.11 o
  -2  13   4      241.49      251.71     25.19 o
  -1  13   4       65.11       86.77     39.01 o
   0  13   4      652.77      718.65     35.52 o
   1  13   4     8674.89     8738.97    245.25 o
   2  13   4     1151.38     1131.89     58.68 o
   3  13   4      474.17      546.14     80.57 o
   4  13   4     2057.56     1968.72    116.49 o
   5  13   4      211.97      278.27     55.59 o
   6  13   4       38.54       55.71     60.93 o
   7  13   4       93.32      140.61     63.84 o
   8  13   4        3.58      108.36     96.69 o
   9  13   4        8.05      -58.44     46.94 o
  -9  14   4       43.58      115.07     48.52 o
  -8  14   4     1905.81     1929.21    161.23 o
  -7  14   4       36.15       60.59     45.90 o
  -6  14   4      173.86      181.67     37.18 o
  -5  14   4       20.66       66.60     35.13 o
  -4  14   4     4701.82     4863.83    122.16 o
  -3  14   4       83.49       88.22     27.28 o
  -2  14   4     9446.37     9718.06    339.95 o
  -1  14   4      864.07     1050.35     53.27 o
   0  14   4      787.27      758.64    105.58 o
   1  14   4        6.37       38.61     32.73 o
   2  14   4        2.35       20.44     47.07 o
   3  14   4      273.69      258.42     47.26 o
   4  14   4      467.59      561.03     74.35 o
   5  14   4       64.86       41.43     55.09 o
   6  14   4     2667.04     2566.58    351.16 o
   7  14   4      107.96      107.08    124.89 o
   8  14   4     1534.30     1383.08    383.39 o
  -8  15   4      227.42      159.47     49.39 o
  -7  15   4     1139.08     1040.96     67.88 o
  -6  15   4     1216.79      978.97     61.01 o
  -5  15   4     2551.87     2783.91    191.31 o
  -4  15   4      815.53      715.76     55.30 o
  -3  15   4     1122.76     1235.10    116.71 o
  -2  15   4      450.18      474.09     49.13 o
  -1  15   4     1174.18     1253.42     64.01 o
   0  15   4        0.29        0.43     45.63 o
   1  15   4     4358.48     4512.95    162.21 o
   2  15   4       32.76       21.08     34.10 o
   3  15   4     3333.40     3135.54    146.24 o
   4  15   4     1649.82     1723.04    100.35 o
   5  15   4      387.22      456.97     83.09 o
   6  15   4      523.73      438.88     97.36 o
   7  15   4        0.14        0.00     75.20 o
  -7  16   4        0.01      -11.61     40.34 o
  -6  16   4       29.53        8.22     56.14 o
  -5  16   4       39.08      164.05     51.43 o
  -4  16   4     1967.61     1808.56    170.43 o
  -3  16   4     1440.56     1340.87    111.63 o
  -2  16   4     1117.05     1150.75     60.58 o
  -1  16   4     1430.63     1622.06     81.45 o
   0  16   4       54.79      128.71     37.73 o
   1  16   4     2293.67     2279.38    129.03 o
   2  16   4        0.36      -46.01     39.44 o
   3  16   4        1.43       -5.71     50.44 o
   4  16   4       75.25       93.08     92.66 o
   5  16   4      976.18      933.28     93.48 o
   6  16   4      295.38      348.88     78.88 o
  -6  17   4      857.03      940.07     97.56 o
  -5  17   4      170.38      161.13     67.90 o
  -4  17   4      577.02      637.52    154.93 o
  -3  17   4      168.89      153.98     53.66 o
  -2  17   4      251.35      240.30     71.51 o
  -1  17   4      134.81       55.70     36.73 o
   0  17   4      834.63      825.28     58.21 o
   1  17   4      136.13      169.78     43.15 o
   2  17   4     2625.30     2232.71    167.19 o
   3  17   4       93.78        4.86    145.53 o
   4  17   4     4050.96     4050.05    214.04 o
  -3  18   4      506.19      545.70     82.91 o
  -2  18   4      407.35      518.98     67.48 o
  -1  18   4     1412.56     1368.71    144.19 o
   0  18   4      896.71      800.16     71.13 o
   1  18   4     1734.95     1863.58    139.66 o
 -15   0   5      894.52      821.16    113.14 o
 -13   0   5     4752.65     5048.82    324.64 o
 -11   0   5     8591.15     9734.07    424.01 o
  -9   0   5     2685.01     2667.36    116.33 o
  -7   0   5      101.72       96.85     20.56 o
  -5   0   5    20125.42    21487.03    668.11 o
  -3   0   5    31880.89    31134.87   1485.27 o
  -1   0   5    19506.91    19414.72    437.11 o
   1   0   5     1008.80      964.90     34.07 o
   3   0   5     4863.11     4701.41    137.97 o
   5   0   5      293.99      287.37     42.30 o
   7   0   5      468.29      284.02     51.03 o
   9   0   5     2625.51     3070.45    166.18 o
  11   0   5     8356.52     7730.85    456.57 o
  13   0   5       27.90       47.00     93.66 o
 -15   1   5      670.15      544.52     67.92 o
 -14   1   5      288.79      279.96     57.07 o
 -13   1   5       23.37       33.61     48.97 o
 -12   1   5       84.62       69.34     44.56 o
 -11   1   5      244.76      251.62     36.73 o
 -10   1   5      103.61      108.14     19.63 o
  -9   1   5     1288.68     1377.44     82.96 o
  -8   1   5    13201.11    13905.13    418.69 o
  -7   1   5      678.11      717.09     45.05 o
  -6   1   5     9218.19     8552.87    222.90 o
  -5   1   5      367.39      447.23     23.83 o
  -4   1   5      110.86      110.74      9.40 o
  -3   1   5     4607.32     4988.18    164.65 o
  -2   1   5    17195.96    16571.77    258.81 o
  -1   1   5      719.22      704.23     16.71 o
   0   1   5    28747.94    27667.98    406.47 o
   1   1   5     2242.64     2116.12     44.32 o
   2   1   5      586.15      811.24     19.10 o
   3   1   5     5466.49     5536.73    139.61 o
   4   1   5     1792.34     1703.37     57.43 o
   5   1   5     3024.75     3073.60     87.04 o
   6   1   5     2774.03     2689.46    103.21 o
   7   1   5        0.24       -6.06     46.66 o
   8   1   5      958.61      925.84     51.04 o
   9   1   5      162.41      166.45     31.90 o
  10   1   5     1877.88     1840.50     67.43 o
  11   1   5      407.01      465.39     57.55 o
  12   1   5      682.58      423.71     61.78 o
  13   1   5      203.00      208.81    102.06 o
 -14   2   5     1136.83     1056.24    139.83 o
 -13   2   5     2294.47     2318.53    274.11 o
 -12   2   5     5071.87     5537.49    237.66 o
 -11   2   5     4102.79     4174.87    326.39 o
 -10   2   5     2090.72     2151.55    156.82 o
  -9   2   5      388.44      358.36     23.78 o
  -8   2   5      688.01      705.11     52.09 o
  -7   2   5      798.26      838.52     65.61 o
  -6   2   5     6153.91     6596.88    124.79 o
  -5   2   5     1689.82     1700.65     50.20 o
  -4   2   5        7.49       26.40      9.89 o
  -3   2   5    19573.79    19658.07    338.08 o
  -2   2   5     8309.73     8127.60    169.44 o
  -1   2   5       77.05       82.18     13.54 o
   0   2   5      530.95      535.93     20.10 o
   1   2   5        1.66        4.03      4.94 o
   2   2   5     2171.38     2223.38     47.39 o
   3   2   5     2263.06     2168.89     77.72 o
   4   2   5      826.19      788.96     29.81 o
   5   2   5      775.42      761.69     43.31 o
   6   2   5     2030.25     2139.64    101.33 o
   7   2   5      197.80      179.57     26.46 o
   8   2   5     3007.17     3133.61    121.51 o
   9   2   5     2372.79     2292.80     78.24 o
  10   2   5       52.69       37.38     30.15 o
  11   2   5     2638.00     2584.97    103.01 o
  12   2   5      318.70      178.60     72.18 o
  13   2   5        4.34       55.39    106.42 o
 -14   3   5       18.85        3.95     65.30 o
 -13   3   5      236.02      349.75     59.52 o
 -12   3   5       29.90       50.11     50.90 o
 -11   3   5      132.22      175.54     33.44 o
 -10   3   5      661.40      706.79     59.48 o
  -9   3   5    11801.56    12076.95    285.55 o
  -8   3   5     4490.02     4730.53    174.37 o
  -7   3   5    12448.09    13407.57    256.97 o
  -6   3   5     9044.72     9573.73    408.11 o
  -5   3   5     1728.43     1701.89     46.54 o
  -4   3   5      998.94     1038.95     24.82 o
  -3   3   5     1168.39     1176.09     51.89 o
  -2   3   5     1085.50      946.86     23.33 o
  -1   3   5     2795.74     2654.79     44.98 o
   0   3   5     3170.46     3155.95     53.48 o
   1   3   5      650.46      471.50     24.67 o
   2   3   5      645.35      708.98     25.07 o
   3   3   5    18600.06    18429.89    375.79 o
   4   3   5      413.82      440.05     23.04 o
   5   3   5     5931.11     5488.83    125.37 o
   6   3   5     2907.83     3063.83    172.16 o
   7   3   5      347.97      391.95     31.46 o
   8   3   5       49.74      112.94     28.37 o
   9   3   5      942.42     1119.72     50.82 o
  10   3   5      690.07      691.56     64.41 o
  11   3   5      788.00      927.16    109.78 o
  12   3   5        0.29      -66.41     51.74 o
  13   3   5      713.44      632.15    110.45 o
 -14   4   5     1941.07     2014.49    117.11 o
 -13   4   5      298.85      310.89     65.52 o
 -12   4   5     5525.15     5693.82    188.40 o
 -11   4   5      116.07      101.57     30.08 o
 -10   4   5     2959.30     3128.77    105.37 o
  -9   4   5     2396.58     2448.51    117.25 o
  -8   4   5     1445.71     1365.43     44.07 o
  -7   4   5     1004.31      996.91     37.21 o
  -6   4   5     8933.57     9164.23    252.93 o
  -5   4   5     1520.16     1494.69     48.92 o
  -4   4   5     1744.83     1683.27     50.89 o
  -3   4   5        6.60       13.81     11.08 o
  -2   4   5     3399.51     3212.55     51.03 o
  -1   4   5     4595.54     4473.88     71.19 o
   0   4   5     4358.23     4211.20     75.11 o
   1   4   5      813.64      876.76     53.92 o
   2   4   5      169.83      221.00     18.89 o
   3   4   5      416.90      414.69     24.95 o
   4   4   5     3283.35     3211.04     86.06 o
   5   4   5       40.61       52.93     14.26 o
   6   4   5     4952.31     4878.11    367.54 o
   7   4   5     2385.03     2560.63     76.57 o
   8   4   5     4405.47     4227.05    133.40 o
   9   4   5        9.21        5.88     27.39 o
  10   4   5      691.68      742.27     94.34 o
  11   4   5       12.22       37.28     53.04 o
  12   4   5       50.70       24.83     49.36 o
 -14   5   5       79.51        9.99     55.75 o
 -13   5   5       92.18       44.65     40.61 o
 -12   5   5       93.76       90.00     31.51 o
 -11   5   5     2981.62     3121.08     97.14 o
 -10   5   5      419.26      420.65     42.25 o
  -9   5   5     2144.18     2069.31     65.90 o
  -8   5   5     1572.28     1702.08     60.52 o
  -7   5   5    13587.98    13361.68    293.27 o
  -6   5   5     7714.24     7798.50    216.65 o
  -5   5   5     2863.74     2936.79    108.57 o
  -4   5   5     2778.65     2894.17     66.03 o
  -3   5   5       70.12       74.85     12.09 o
  -2   5   5     1069.72     1031.24     27.23 o
  -1   5   5     4240.84     4020.19     70.81 o
   0   5   5    13128.19    12563.12    243.86 o
   1   5   5      433.59      353.36     18.32 o
   2   5   5     2337.31     2055.02     57.01 o
   3   5   5     3413.32     3305.04     76.99 o
   4   5   5     1934.46     1902.36     43.36 o
   5   5   5     2637.68     2603.33     54.09 o
   6   5   5        6.91       12.14     15.34 o
   7   5   5      612.91      667.83     48.26 o
   8   5   5      783.70      757.82     35.98 o
   9   5   5     1513.98     1791.38    145.70 o
  10   5   5       30.23       68.82     60.09 o
  11   5   5      875.22      701.06    116.83 o
  12   5   5      648.02      742.65    104.07 o
 -14   6   5      297.65      208.39     73.47 o
 -13   6   5      857.54      933.56     73.90 o
 -12   6   5     2933.35     2927.98    130.74 o
 -11   6   5      319.19      397.11     37.70 o
 -10   6   5      562.16      638.62     68.71 o
  -9   6   5     8425.33     8923.37    217.40 o
  -8   6   5     2210.93     2352.71     84.17 o
  -7   6   5        5.18       -0.61     12.75 o
  -6   6   5     2153.42     2159.15     54.65 o
  -5   6   5     7971.80     8179.34    162.62 o
  -4   6   5       30.16       72.72     15.42 o
  -3   6   5    21053.45    19990.49    437.50 o
  -2   6   5     2576.96     2425.61     51.71 o
  -1   6   5     8229.64     7799.51    131.87 o
   0   6   5     2207.96     2329.39     80.05 o
   1   6   5      225.54      270.55     25.28 o
   2   6   5      377.58      419.05     31.79 o
   3   6   5      695.48      734.50     26.49 o
   4   6   5      861.52      819.97     21.30 o
   5   6   5      190.34      176.01     17.87 o
   6   6   5        1.79        9.11     11.49 o
   7   6   5     6150.23     6055.26    163.69 o
   8   6   5      165.15      170.40    103.23 o
   9   6   5     2665.19     2592.39    154.76 o
  10   6   5      392.94      370.29     77.55 o
  11   6   5      314.48      215.75     54.41 o
  12   6   5      601.84      621.08     71.32 o
 -13   7   5      144.05      217.42     51.20 o
 -12   7   5        0.40       34.81     46.63 o
 -11   7   5        3.96       23.25     28.05 o
 -10   7   5     2733.41     2516.58     83.90 o
  -9   7   5      378.56      391.89     39.59 o
  -8   7   5     5829.51     6153.88    246.40 o
  -7   7   5       85.27      113.44     32.33 o
  -6   7   5    10846.72    10963.74    264.85 o
  -5   7   5       61.21       34.09     14.00 o
  -4   7   5     4511.18     4453.08     92.18 o
  -3   7   5     2883.62     2899.98    100.08 o
  -2   7   5     1002.54      974.55     36.51 o
  -1   7   5     2867.03     2773.30     70.86 o
   0   7   5    14786.13    14660.49    233.90 o
   1   7   5      893.34      861.69     24.46 o
   2   7   5     6882.12     6789.55    141.95 o
   3   7   5     1696.93     1778.27     45.21 o
   4   7   5      323.49      313.98     10.65 o
   5   7   5      454.35      445.29     13.42 o
   6   7   5     1440.65     1538.51     50.88 o
   7   7   5      554.65      470.50     34.44 o
   8   7   5        1.27        3.45     37.36 o
   9   7   5      128.75      121.57     54.22 o
  10   7   5     1182.14     1103.83    116.49 o
  11   7   5      133.90      136.26     56.11 o
  12   7   5     2490.63     2198.12    140.69 o
 -13   8   5     1623.97     1687.60    103.51 o
 -12   8   5       16.10       -6.21     39.73 o
 -11   8   5     1098.68      921.93     63.96 o
 -10   8   5       82.61       12.95     27.08 o
  -9   8   5     2503.50     2672.80    102.05 o
  -8   8   5        6.86       38.07     24.59 o
  -7   8   5       32.73       10.32     26.41 o
  -6   8   5       41.03       33.74     20.93 o
  -5   8   5     5354.45     5265.72    126.66 o
  -4   8   5     2464.02     2402.88     81.33 o
  -3   8   5    13911.06    13721.40    270.38 o
  -2   8   5      813.64      783.99     29.67 o
  -1   8   5     6071.03     5967.27    134.72 o
   0   8   5      102.46      100.98      9.49 o
   1   8   5       98.17      101.39     13.54 o
   2   8   5       91.28       87.65     18.27 o
   3   8   5      447.75      423.99     29.59 o
   4   8   5        0.57       27.29     22.50 o
   5   8   5      544.02      615.77     50.57 o
   6   8   5     3500.38     3555.62    107.07 o
   7   8   5      300.90      408.36     92.83 o
   8   8   5     2196.97     2146.78    125.37 o
   9   8   5     3702.15     3932.00    304.83 o
  10   8   5       14.26       13.09    103.74 o
  11   8   5      646.51      535.82     71.55 o
 -13   9   5      199.75      102.65     74.40 o
 -12   9   5      136.89      115.08     54.59 o
 -11   9   5     2053.13     2133.29     94.12 o
 -10   9   5        9.69      -39.76     43.25 o
  -9   9   5     1896.17     1836.65    110.69 o
  -8   9   5     5512.85     5402.95    271.50 o
  -7   9   5      333.02      349.27     41.87 o
  -6   9   5      586.89      624.42     54.28 o
  -5   9   5      107.31       87.70     22.12 o
  -4   9   5      618.00      654.24     70.71 o
  -3   9   5     3457.62     3425.81    148.08 o
  -2   9   5     2270.02     2287.19     68.52 o
  -1   9   5      874.74      961.12     44.55 o
   0   9   5      687.54      653.15     19.79 o
   1   9   5    10870.39    11040.78    195.58 o
   2   9   5      529.53      505.95     45.50 o
   3   9   5     7045.84     6929.67    183.30 o
   4   9   5       75.91       52.60     53.71 o
   5   9   5      231.02      220.90     38.92 o
   6   9   5      174.89      241.41     31.01 o
   7   9   5      123.59      133.07     47.88 o
   8   9   5       84.49       65.42     73.19 o
   9   9   5      727.23      895.93    134.29 o
  10   9   5      185.51      213.38     57.31 o
  11   9   5     1297.27     1029.47     85.23 o
 -12  10   5     1520.87     1330.27     85.60 o
 -11  10   5      226.64      206.48     52.64 o
 -10  10   5      781.62      835.89    109.21 o
  -9  10   5      154.92       57.67     42.41 o
  -8  10   5       67.44       84.52     39.96 o
  -7  10   5       18.38        6.50     36.79 o
  -6  10   5      706.28      837.24    124.78 o
  -5  10   5     1065.74     1071.31     41.87 o
  -4  10   5     1903.51     1801.23     56.03 o
  -3  10   5     1305.78     1306.29     44.51 o
  -2  10   5     3742.83     3788.48     80.28 o
  -1  10   5       16.50        1.27     15.79 o
   0  10   5     2295.23     2254.46     53.27 o
   1  10   5     1866.52     1927.93     69.83 o
   2  10   5     2436.93     2530.28     77.64 o
   3  10   5      112.84      108.51     50.53 o
   4  10   5      260.69      286.32     50.87 o
   5  10   5       40.27       61.74    108.94 o
   6  10   5     4676.11     5329.66    204.03 o
   7  10   5       25.77      -30.13     46.38 o
   8  10   5     5556.24     5591.18    232.93 o
   9  10   5        0.63       33.98     51.01 o
  10  10   5       36.74       48.26     73.52 o
 -12  11   5        0.03      -68.14     45.43 o
 -11  11   5     1440.99     1580.66     92.92 o
 -10  11   5        0.18       35.72     42.50 o
  -9  11   5     1508.80     1623.65    138.68 o
  -8  11   5      454.01      437.30     45.16 o
  -7  11   5      409.99      370.63     40.48 o
  -6  11   5       91.07      159.33     43.56 o
  -5  11   5      119.59      162.91     23.64 o
  -4  11   5      963.23      919.28     49.60 o
  -3  11   5     1842.88     1853.83     97.42 o
  -2  11   5      416.46      432.55     25.90 o
  -1  11   5        3.20       10.50     12.16 o
   0  11   5      141.61      156.34     16.21 o
   1  11   5     3685.87     3489.44     95.22 o
   2  11   5      366.28      399.54     49.29 o
   3  11   5     2680.45     3011.20    125.10 o
   4  11   5      751.93      680.74    132.61 o
   5  11   5     1970.23     2073.20    211.00 o
   6  11   5        2.87      -16.28     40.62 o
   7  11   5      345.26      341.89     79.90 o
   8  11   5       82.67       82.52     51.01 o
   9  11   5      348.90      404.85    136.47 o
  10  11   5      251.51      174.82     51.66 o
 -11  12   5      608.62      600.54    100.35 o
 -10  12   5     1219.25     1102.72     74.65 o
  -9  12   5     1276.26     1480.49     81.24 o
  -8  12   5       77.74      137.63     41.00 o
  -7  12   5      903.46      963.40     73.09 o
  -6  12   5     1816.41     1773.57     88.31 o
  -5  12   5      476.36      522.54     50.84 o
  -4  12   5     2231.06     2191.09     81.06 o
  -3  12   5     3122.58     3432.79    106.88 o
  -2  12   5      307.45      259.68     20.64 o
  -1  12   5     2658.79     2787.00     74.82 o
   0  12   5       45.02       19.79     33.00 o
   1  12   5       92.25       93.31     54.52 o
   2  12   5     3130.21     3056.81    136.07 o
   3  12   5      415.54      487.34     85.10 o
   4  12   5      281.58      363.87     73.69 o
   5  12   5      139.12       86.52     43.66 o
   6  12   5     4044.61     4434.31    199.46 o
   7  12   5     2467.35     2602.11    151.67 o
   8  12   5     1657.09     1880.83    167.52 o
   9  12   5      875.62      968.10     99.05 o
 -10  13   5       98.40       85.86     45.90 o
  -9  13   5     1097.82     1100.60     76.60 o
  -8  13   5     1026.14     1170.24     71.33 o
  -7  13   5      213.06      270.68     46.11 o
  -6  13   5     1858.11     1934.77     81.85 o
  -5  13   5        0.67      -25.37     29.82 o
  -4  13   5     3266.78     3251.76     82.78 o
  -3  13   5        9.11       23.02     25.28 o
  -2  13   5       71.96       99.93     38.04 o
  -1  13   5      480.82      488.84     39.07 o
   0  13   5      994.45     1074.43     61.62 o
   1  13   5     1487.54     1482.98    115.89 o
   2  13   5     4249.65     4324.09    126.74 o
   3  13   5     4161.87     4203.06    206.30 o
   4  13   5     1475.41     1597.81     90.06 o
   5  13   5        2.08       -7.06     46.58 o
   6  13   5      180.40      248.70     63.21 o
   7  13   5       55.29      -17.01     51.12 o
   8  13   5        6.91      -32.25     65.63 o
  -9  14   5      761.34      697.20     62.07 o
  -8  14   5       13.46        2.90     47.92 o
  -7  14   5      201.02      222.88     56.19 o
  -6  14   5      494.95      513.49     53.29 o
  -5  14   5     1188.68     1361.24    111.55 o
  -4  14   5      192.32      210.97     37.87 o
  -3  14   5     6465.43     6253.57    213.26 o
  -2  14   5       87.96      122.56     28.36 o
  -1  14   5     1352.42     1597.14    131.32 o
   0  14   5      201.33      279.80     38.45 o
   1  14   5      166.81      103.84     32.80 o
   2  14   5      162.90      192.93    107.51 o
   3  14   5       75.32      125.14     52.80 o
   4  14   5      156.15      134.76     92.99 o
   5  14   5     1452.67     1739.80    110.50 o
   6  14   5       33.96       27.77     54.32 o
   7  14   5     2053.87     1907.54    143.01 o
   8  14   5       48.09     -104.52     69.68 o
  -8  15   5      955.47      975.51     90.35 o
  -7  15   5      228.86      289.30     49.18 o
  -6  15   5     1474.71     1399.07    101.08 o
  -5  15   5      255.66      231.42     68.65 o
  -4  15   5      998.24     1024.08     62.72 o
  -3  15   5      185.64      221.20     49.31 o
  -2  15   5        0.20      -52.49     34.99 o
  -1  15   5        5.42       11.33     40.32 o
   0  15   5     3816.10     3984.58    151.70 o
   1  15   5      704.11      651.79     49.38 o
   2  15   5     6170.62     6560.11    238.11 o
   3  15   5     1218.24     1179.49     92.61 o
   4  15   5     1903.09     1664.26    103.37 o
   5  15   5     2381.80     2354.42    126.67 o
   6  15   5       23.72      -51.52     80.03 o
   7  15   5      201.01       13.09     87.29 o
  -7  16   5      143.02      192.73     59.58 o
  -6  16   5      111.82      160.07     55.30 o
  -5  16   5      868.92      736.19    166.85 o
  -4  16   5       10.76      146.98     86.78 o
  -3  16   5     2722.26     2688.52    141.66 o
  -2  16   5      837.06      945.70     75.73 o
  -1  16   5      394.34      352.16     47.95 o
   0  16   5     2763.45     3170.36    126.06 o
   1  16   5       13.02        7.48     42.08 o
   2  16   5      212.20      180.14     42.25 o
   3  16   5       48.17       47.53     70.00 o
   4  16   5      775.32      580.38     74.38 o
   5  16   5      576.44      566.30     94.00 o
  -5  17   5      257.35      290.60     61.28 o
  -4  17   5      174.40      129.60     53.88 o
  -3  17   5      130.19      230.52     73.77 o
  -2  17   5      155.35      140.34     83.93 o
  -1  17   5       32.40       92.10     44.42 o
   0  17   5        4.81       -1.67     67.90 o
   1  17   5     1287.90     1237.99     87.62 o
   2  17   5      326.27      269.88     68.61 o
   3  17   5     3920.30     3949.19    234.07 o
  -2  18   5      922.19      725.55    253.80 o
  -1  18   5      386.30      392.74    211.00 o
   0  18   5     2256.54     2170.70    205.57 o
 -14   0   6      396.80      453.22    109.11 o
 -12   0   6     8128.83     8787.68    552.92 o
 -10   0   6     6172.14     6672.07    220.91 o
  -8   0   6       44.67       91.87     29.55 o
  -6   0   6     7014.78     7292.07    397.82 o
  -4   0   6    25374.83    25774.11   1113.21 o
  -2   0   6    42896.48    44084.69   2227.03 o
   0   0   6     4363.06     4375.36    103.24 o
   2   0   6      235.49      175.18     20.32 o
   4   0   6    12627.95    12561.00    453.91 o
   6   0   6     3457.92     3502.52    170.21 o
   8   0   6       17.41       21.15     38.27 o
  10   0   6     4014.83     3868.59    141.72 o
  12   0   6      699.47      448.18     81.24 o
 -14   1   6      226.14      196.12     64.79 o
 -13   1   6       33.33       74.18     50.69 o
 -12   1   6       23.57       22.14     45.21 o
 -11   1   6      697.18      789.33     55.06 o
 -10   1   6      938.09     1016.98     43.79 o
  -9   1   6     6255.85     7023.72    173.96 o
  -8   1   6     2023.80     2155.84    162.27 o
  -7   1   6    22411.08    23372.06    601.23 o
  -6   1   6        8.79       42.19     16.90 o
  -5   1   6     4610.21     4778.56    153.66 o
  -4   1   6      539.21      609.47     48.90 o
  -3   1   6      881.70      682.98     26.35 o
  -2   1   6      152.37      165.52     10.33 o
  -1   1   6    27259.96    27182.52    468.88 o
   0   1   6      777.27      607.59     22.88 o
   1   1   6     4309.77     3998.93     72.48 o
   2   1   6     2610.78     2473.63     60.83 o
   3   1   6        3.42       22.55      7.43 o
   4   1   6     2054.67     2102.00     58.59 o
   5   1   6     1639.28     1430.75     56.96 o
   6   1   6      926.83     1083.18     44.19 o
   7   1   6      104.70       89.98     33.91 o
   8   1   6      486.92      484.31     43.61 o
   9   1   6     3287.92     3268.79    132.46 o
  10   1   6      136.10      200.37     33.18 o
  11   1   6     1625.07     1646.20    129.96 o
  12   1   6      328.57      379.02    106.42 o
 -14   2   6      464.95      413.17     59.21 o
 -13   2   6     2555.48     2578.65    132.01 o
 -12   2   6     2235.34     2251.75    139.83 o
 -11   2   6     4673.89     4743.82    171.58 o
 -10   2   6      660.84      698.16    112.31 o
  -9   2   6        0.12        3.82     29.23 o
  -8   2   6      948.79     1027.48     84.36 o
  -7   2   6     1345.60     1312.54     42.46 o
  -6   2   6     2868.62     2954.89     75.01 o
  -5   2   6      637.10      631.03     23.18 o
  -4   2   6    10970.49    11663.51    243.43 o
  -3   2   6     4267.63     4059.32    146.12 o
  -2   2   6     8433.61     8176.22    266.49 o
  -1   2   6    22207.69    22072.09    363.04 o
   0   2   6      724.59      738.16     24.21 o
   1   2   6      873.25      833.20     30.70 o
   2   2   6     5555.84     5682.02    106.36 o
   3   2   6        5.23       -4.85      8.15 o
   4   2   6     6409.16     6365.87    196.33 o
   5   2   6     3855.43     3813.23    204.29 o
   6   2   6      867.93      965.56     41.87 o
   7   2   6      450.68      459.16     36.06 o
   8   2   6       16.78       53.44     26.54 o
   9   2   6      888.63      858.71     59.73 o
  10   2   6      880.84      943.15     66.39 o
  11   2   6      290.46      276.63     38.20 o
  12   2   6       82.66       59.42     72.18 o
 -14   3   6      949.84      864.86     60.70 o
 -13   3   6        5.08       66.50     43.28 o
 -12   3   6     1275.46     1283.86     86.35 o
 -11   3   6      278.22      279.31     34.45 o
 -10   3   6     3063.52     3470.91    139.94 o
  -9   3   6       68.74       52.90     27.86 o
  -8   3   6    15882.51    15974.83    700.92 o
  -7   3   6    10348.96    11105.52    209.96 o
  -6   3   6     8471.83     8662.32    226.19 o
  -5   3   6      668.98      688.94     22.90 o
  -4   3   6      931.12      975.68     41.67 o
  -3   3   6      581.78      533.39     26.76 o
  -2   3   6     1643.94     1736.98     72.49 o
  -1   3   6    12213.03    12380.99    264.19 o
   0   3   6     1971.67     1725.46     40.87 o
   1   3   6      440.27      516.89     18.32 o
   2   3   6     8787.74     7881.41    146.40 o
   3   3   6       52.99       60.27     10.32 o
   4   3   6    12161.71    12120.58    363.30 o
   5   3   6     2773.30     2869.03    123.76 o
   6   3   6       87.40       85.87     17.59 o
   7   3   6      138.28      153.94     23.54 o
   8   3   6      827.99      928.62     51.97 o
   9   3   6      556.13      452.80     38.24 o
  10   3   6     1155.33     1132.41    106.09 o
  11   3   6        9.05      -36.56     50.53 o
  12   3   6      379.26      317.22     55.75 o
 -14   4   6       16.21       12.40     42.10 o
 -13   4   6     4292.48     4686.69    202.93 o
 -12   4   6        8.31       11.20     26.62 o
 -11   4   6     5711.54     6192.41    175.09 o
 -10   4   6      901.27      924.81     41.69 o
  -9   4   6       14.28      -27.86     18.58 o
  -8   4   6       28.19       24.83     17.27 o
  -7   4   6     3062.56     3275.30     96.68 o
  -6   4   6      947.42     1043.49     51.63 o
  -5   4   6     4514.50     4443.14    117.90 o
  -4   4   6     1476.21     1518.72     38.79 o
  -3   4   6     2695.55     2388.01     96.95 o
  -2   4   6     1239.83     1409.43     58.84 o
  -1   4   6     9130.63     8598.10    259.19 o
   0   4   6       14.79       27.48      7.56 o
   1   4   6      235.81      394.44     40.20 o
   2   4   6     2468.17     2568.65    100.87 o
   3   4   6     1900.01     1789.16     39.61 o
   4   4   6      636.52      635.07     41.67 o
   5   4   6     5157.05     4968.52    123.34 o
   6   4   6     1817.34     1825.24     72.97 o
   7   4   6     4008.46     3910.70    120.05 o
   8   4   6     1024.19     1149.36     47.73 o
   9   4   6      434.09      532.76     52.22 o
  10   4   6        0.82      -68.49     55.73 o
  11   4   6       29.76      -16.02     44.98 o
  12   4   6      238.98      284.32     65.72 o
 -14   5   6      392.55      363.23     55.70 o
 -13   5   6       36.00       16.44     37.88 o
 -12   5   6      121.80      118.90     32.29 o
 -11   5   6     1131.32     1056.32     86.88 o
 -10   5   6     2605.31     2844.98     90.34 o
  -9   5   6     4450.40     4688.76    180.45 o
  -8   5   6     4743.27     4917.05    116.61 o
  -7   5   6      632.78      629.15     19.98 o
  -6   5   6     4013.07     4133.89    106.11 o
  -5   5   6     4185.97     4191.04     83.56 o
  -4   5   6       69.25       97.95     13.30 o
  -3   5   6      374.42      449.62     17.88 o
  -2   5   6     6148.92     6245.19    148.14 o
  -1   5   6     2854.40     2917.01     60.82 o
   0   5   6     3547.99     3416.52     72.91 o
   1   5   6      191.96      105.83     13.78 o
   2   5   6     7700.06     7641.17    202.64 o
   3   5   6     2776.58     2865.16     77.64 o
   4   5   6     7241.49     7376.27    144.72 o
   5   5   6      287.76      298.40     19.24 o
   6   5   6       60.71       21.12     22.87 o
   7   5   6      730.57      689.09     56.89 o
   8   5   6      450.30      519.90     66.36 o
   9   5   6      476.53      445.49     72.85 o
  10   5   6      419.34      425.02     77.21 o
  11   5   6     1207.86     1247.60    118.34 o
  12   5   6       57.25      -27.98     79.23 o
 -14   6   6      341.55      312.41    185.31 o
 -13   6   6     1704.87     1765.57    109.17 o
 -12   6   6     1022.30      968.82     84.31 o
 -11   6   6      945.28     1013.74     60.52 o
 -10   6   6     1728.06     1953.24     71.80 o
  -9   6   6      152.48      228.58     30.78 o
  -8   6   6      250.46      266.42     38.47 o
  -7   6   6     3437.54     3401.43     69.21 o
  -6   6   6     6347.33     6618.62    325.07 o
  -5   6   6     2182.42     2177.32     55.59 o
  -4   6   6    17871.43    17351.90    348.53 o
  -3   6   6      409.52      337.60     24.90 o
  -2   6   6     2918.33     2499.94     61.31 o
  -1   6   6     4151.00     3917.99     88.21 o
   0   6   6       25.43       21.58     11.73 o
   1   6   6      404.16      396.93     37.85 o
   2   6   6      894.28     1023.86     80.85 o
   3   6   6     3367.59     3225.81     90.79 o
   4   6   6     1460.82     1416.91     54.02 o
   5   6   6      898.55      878.25     65.63 o
   6   6   6     5873.37     6238.18    189.25 o
   7   6   6        7.61       50.06     26.21 o
   8   6   6     4594.98     5049.02    276.13 o
   9   6   6      297.31      221.70     60.29 o
  10   6   6     1368.20     1384.83    133.28 o
  11   6   6      177.77      132.60     84.43 o
  12   6   6       23.62       -5.41     57.30 o
 -13   7   6       46.08       37.49     46.81 o
 -12   7   6      252.20      249.10     41.66 o
 -11   7   6      871.32      869.86     50.00 o
 -10   7   6       42.01       31.77     25.84 o
  -9   7   6     1980.06     2128.61     86.21 o
  -8   7   6      691.69      732.99     49.75 o
  -7   7   6     6793.59     6919.12    291.64 o
  -6   7   6     1793.75     1754.66     47.84 o
  -5   7   6     2148.41     2145.70     82.47 o
  -4   7   6      782.19      723.07     26.24 o
  -3   7   6     1556.05     1589.17     47.37 o
  -2   7   6     4547.54     4392.63     90.15 o
  -1   7   6    15226.30    15212.30    287.96 o
   0   7   6      262.52      262.83     11.99 o
   1   7   6    11081.41    11313.12    403.21 o
   2   7   6     2023.63     2209.79     74.27 o
   3   7   6     3717.42     3793.20    110.80 o
   4   7   6     1928.70     1907.85     60.58 o
   5   7   6      337.45      348.57     20.51 o
   6   7   6       45.53       21.02     25.74 o
   7   7   6      791.26      764.28     84.30 o
   8   7   6       12.63      -10.77     63.45 o
   9   7   6      404.55      333.60     90.81 o
  10   7   6       80.03     -133.61     94.67 o
  11   7   6     3083.62     2934.17    262.19 o
 -13   8   6      224.09      163.95     51.52 o
 -12   8   6     1330.56     1401.57     84.42 o
 -11   8   6       10.57       37.59     31.25 o
 -10   8   6      362.30      467.39     69.05 o
  -9   8   6      289.99      259.96     37.30 o
  -8   8   6     1023.26     1123.90     74.24 o
  -7   8   6      467.31      597.45     80.66 o
  -6   8   6     1514.76     1467.34     93.50 o
  -5   8   6     1061.84     1109.54     60.63 o
  -4   8   6    12918.51    12836.83    265.17 o
  -3   8   6       49.99       19.21     22.97 o
  -2   8   6    18517.58    19358.02    557.16 o
  -1   8   6      958.43     1006.32     37.58 o
   0   8   6       14.13       31.99     12.62 o
   1   8   6      619.91      620.92     30.13 o
   2   8   6      672.30      639.59     71.55 o
   3   8   6      281.20      281.28     47.49 o
   4   8   6     1079.12     1318.65     82.23 o
   5   8   6     1536.26     1544.99     72.49 o
   6   8   6     1020.37     1105.68     57.92 o
   7   8   6     6093.75     6198.67    400.68 o
   8   8   6     3832.69     3764.84    157.18 o
   9   8   6      833.90      756.06    131.60 o
  10   8   6      738.83      780.54    103.40 o
  11   8   6       87.29       31.91     67.95 o
 -13   9   6      626.91      518.03     60.18 o
 -12   9   6      842.37      751.08     80.14 o
 -11   9   6       31.31       66.38     40.03 o
 -10   9   6     3296.37     3353.98    114.14 o
  -9   9   6      848.77      931.37     47.49 o
  -8   9   6      676.02      525.78     70.02 o
  -7   9   6     5960.47     5768.71    376.15 o
  -6   9   6      505.04      480.12     29.13 o
  -5   9   6     1140.56     1128.12     44.90 o
  -4   9   6      675.82      751.32     33.83 o
  -3   9   6      772.06      839.05     55.79 o
  -2   9   6      561.25      450.49     32.83 o
  -1   9   6     3916.01     3692.98    118.63 o
   0   9   6     3445.13     3488.23    152.29 o
   1   9   6     2112.14     2244.78     61.38 o
   2   9   6    10329.40    10529.20    308.79 o
   3   9   6      577.82      552.03     56.54 o
   4   9   6     3836.90     3944.02    178.10 o
   5   9   6      261.28      260.05     52.88 o
   6   9   6      471.31      459.29     38.52 o
   7   9   6       10.59       85.59     43.18 o
   8   9   6     1431.73     1499.66    104.41 o
   9   9   6       13.30       74.41     51.02 o
  10   9   6      381.12      336.67     70.82 o
 -12  10   6      203.54      143.11     47.23 o
 -11  10   6      707.23      737.46     89.23 o
 -10  10   6      475.56      522.90     59.94 o
  -9  10   6      201.55      184.53     40.83 o
  -8  10   6       39.17       53.85     34.64 o
  -7  10   6      437.87      432.57     42.85 o
  -6  10   6      115.39      207.46    116.40 o
  -5  10   6     1973.83     1890.20     87.27 o
  -4  10   6      904.11      855.31     40.77 o
  -3  10   6     4147.77     4192.12    172.70 o
  -2  10   6      925.64      956.27     47.87 o
  -1  10   6     1950.17     1941.68     59.84 o
   0  10   6      500.11      536.99     37.11 o
   1  10   6     3096.49     3129.19     97.26 o
   2  10   6       33.36       -4.09     47.78 o
   3  10   6      994.05     1036.41     74.53 o
   4  10   6      918.51      885.87    133.61 o
   5  10   6     4451.53     4899.34    189.09 o
   6  10   6      855.96      872.33     73.34 o
   7  10   6     5550.37     6009.07    228.93 o
   8  10   6      330.41      454.76     86.78 o
   9  10   6      808.50      655.39     68.94 o
  10  10   6       74.14      156.30     69.00 o
 -12  11   6      106.73      125.88     49.19 o
 -11  11   6      156.22      102.91     43.73 o
 -10  11   6     3846.73     3969.44    173.62 o
  -9  11   6      131.41      137.09     39.27 o
  -8  11   6      718.51      712.20     53.86 o
  -7  11   6      881.67      786.07     54.05 o
  -6  11   6      402.27      456.00     44.34 o
  -5  11   6       60.06       41.32     25.63 o
  -4  11   6      547.63      499.44     45.94 o
  -3  11   6      484.26      505.06     62.85 o
  -2  11   6      959.12      914.66     56.79 o
  -1  11   6       31.09       51.76     15.79 o
   0  11   6     2996.54     3125.14     83.46 o
   1  11   6      174.51      218.39     36.76 o
   2  11   6     9762.50    10202.62    364.25 o
   3  11   6        3.81       62.81     45.02 o
   4  11   6     2700.40     2622.76    189.01 o
   5  11   6      531.58      545.37     65.81 o
   6  11   6        4.10       19.71     49.87 o
   7  11   6        2.20      -78.48     52.32 o
   8  11   6      655.10      632.82     76.88 o
   9  11   6        9.89      -58.21     59.89 o
 -11  12   6      396.29      362.59     64.84 o
 -10  12   6      298.10      245.46     50.58 o
  -9  12   6      939.08      814.45     60.15 o
  -8  12   6       86.55       42.32     40.83 o
  -7  12   6     1149.27     1160.74     62.54 o
  -6  12   6      418.35      436.34     45.87 o
  -5  12   6     2274.37     2082.26     96.98 o
  -4  12   6     1644.03     1686.28     90.18 o
  -3  12   6     2431.75     2435.27    151.72 o
  -2  12   6     1497.34     1475.48     67.98 o
  -1  12   6       64.77       96.49     26.41 o
   0  12   6       91.10       77.76     45.85 o
   1  12   6     1282.07     1338.56     63.90 o
   2  12   6      471.34      489.81    110.45 o
   3  12   6        2.64      -11.81     43.90 o
   4  12   6       23.47       10.99     46.66 o
   5  12   6     2454.62     2644.67    176.08 o
   6  12   6      915.84     1100.80    196.56 o
   7  12   6     1907.15     1911.05    120.58 o
   8  12   6     1866.88     2024.23    391.28 o
   9  12   6      395.29      243.08     91.31 o
 -10  13   6      543.61      573.99     72.26 o
  -9  13   6      390.46      504.47     61.26 o
  -8  13   6      117.67      136.19     44.53 o
  -7  13   6     1656.36     1640.02    130.87 o
  -6  13   6       21.84        8.54     35.05 o
  -5  13   6      485.90      522.37     44.83 o
  -4  13   6       71.50       45.08     36.18 o
  -3  13   6      129.37      193.09     27.74 o
  -2  13   6       85.83       67.14     34.22 o
  -1  13   6     1126.94     1189.63     62.25 o
   0  13   6     2775.17     2731.30     95.19 o
   1  13   6     3546.28     3686.66    125.09 o
   2  13   6      774.02      726.56     67.68 o
   3  13   6     2671.85     2763.15    165.17 o
   4  13   6        0.34       27.03     85.61 o
   5  13   6     1829.69     2013.05    182.13 o
   6  13   6      724.47      542.40    163.33 o
   7  13   6        3.09       37.72     59.94 o
   8  13   6       64.29       17.60     65.57 o
  -9  14   6      218.34      181.55     52.84 o
  -8  14   6      153.91      216.91     56.28 o
  -7  14   6        8.19       40.80     54.84 o
  -6  14   6      797.50      827.77     57.42 o
  -5  14   6      741.68      726.27     63.09 o
  -4  14   6     3746.68     3742.97    162.49 o
  -3  14   6       73.07       47.22     38.19 o
  -2  14   6     3481.77     3634.34    120.21 o
  -1  14   6       67.42       81.39     38.48 o
   0  14   6       68.07      104.16     34.09 o
   1  14   6      211.16      219.79     42.84 o
   2  14   6       10.51      -70.31     60.47 o
   3  14   6      385.32      252.83     59.37 o
   4  14   6      307.43      189.99     60.28 o
   5  14   6        2.91       40.61     58.41 o
   6  14   6     2791.11     2589.17    142.88 o
   7  14   6        9.26      -54.09     55.50 o
  -8  15   6       50.10       43.80     46.88 o
  -7  15   6     1083.55      864.05     94.38 o
  -6  15   6      119.17      151.63     74.13 o
  -5  15   6      272.82      292.24     65.90 o
  -4  15   6       75.96       50.91     56.02 o
  -3  15   6       32.83      141.01    114.48 o
  -2  15   6       59.50       15.84     41.96 o
  -1  15   6      475.14      456.05     52.42 o
   0  15   6        7.55       23.19     33.18 o
   1  15   6     3231.80     3289.40    121.88 o
   2  15   6      990.01     1095.21    124.89 o
   3  15   6     2760.25     2599.81    146.20 o
   4  15   6     1808.22     1808.55    112.28 o
   5  15   6      121.01      228.62     70.49 o
   6  15   6     1087.26      892.17     84.47 o
  -7  16   6      529.72      542.89     85.82 o
  -6  16   6      256.68      377.86    142.01 o
  -5  16   6        0.50       21.76     52.55 o
  -4  16   6      862.19      836.16     85.94 o
  -3  16   6      600.93      621.37     89.64 o
  -2  16   6      602.08      723.02    171.89 o
  -1  16   6     1105.69     1289.14     72.80 o
   0  16   6       13.50       16.98     42.38 o
   1  16   6     2215.41     2073.04    132.22 o
   2  16   6        2.43      -42.31     51.54 o
   3  16   6      192.75      104.68     54.63 o
   4  16   6       52.77       80.77     56.26 o
  -5  17   6       59.63       65.63    110.45 o
  -4  17   6      219.50      398.22     84.26 o
  -3  17   6      414.18      452.61     63.03 o
  -2  17   6      236.15      249.88     66.22 o
  -1  17   6       85.15       36.16     48.12 o
   0  17   6      280.23      273.95     54.67 o
   1  17   6      422.87      453.66     71.82 o
   2  17   6     2060.73     2215.33    156.44 o
   3  17   6       20.10       48.68     83.93 o
 -13   0   7     4364.10     4665.10    286.03 o
 -11   0   7     3392.67     4165.56    223.92 o
  -9   0   7      278.64      284.67     35.61 o
  -7   0   7      189.79      151.07     50.36 o
  -5   0   7    10164.78    10580.74    328.68 o
  -3   0   7    26845.95    27831.64    883.38 o
  -1   0   7     5036.77     4725.81    123.50 o
   1   0   7     1576.07     1803.30     59.25 o
   3   0   7    14157.10    13266.35    388.71 o
   5   0   7     4753.41     5015.72    164.53 o
   7   0   7      956.65      914.49     76.54 o
   9   0   7     2517.67     2531.63    187.66 o
  11   0   7     1529.25     1491.92    162.15 o
 -14   1   7       11.05       46.11     50.44 o
 -13   1   7      118.99      143.84     47.32 o
 -12   1   7      442.58      396.40     50.68 o
 -11   1   7      615.89      619.40     46.07 o
 -10   1   7      413.28      510.62     40.26 o
  -9   1   7     2012.43     1909.77     69.07 o
  -8   1   7    15103.58    16194.08    402.33 o
  -7   1   7      204.60      226.27     31.10 o
  -6   1   7    23995.19    25456.24    896.46 o
  -5   1   7     3894.78     4305.27    191.81 o
  -4   1   7     3107.83     3499.70    127.38 o
  -3   1   7        0.87        3.29     12.17 o
  -2   1   7    11218.58    10893.46    221.59 o
  -1   1   7       63.30       50.01      9.53 o
   0   1   7    11766.50    10884.46    184.64 o
   1   1   7     6221.38     5886.66    121.86 o
   2   1   7      317.91      231.23     19.57 o
   3   1   7     4683.10     4827.85    100.81 o
   4   1   7     5541.98     5387.59    164.16 o
   5   1   7       92.12       91.36     23.07 o
   6   1   7      448.02      471.53     46.01 o
   7   1   7      741.02      773.42     65.80 o
   8   1   7       91.61       45.22     40.62 o
   9   1   7      125.38      132.25     38.61 o
  10   1   7     4882.13     4877.11    146.08 o
  11   1   7      153.00      176.98     39.59 o
  12   1   7      613.57      468.32    110.79 o
 -14   2   7      564.60      555.13    187.83 o
 -13   2   7     1390.87     1391.32     86.85 o
 -12   2   7     4734.11     5281.51    249.28 o
 -11   2   7     3073.28     3338.74    121.33 o
 -10   2   7       63.06      114.07     28.84 o
  -9   2   7       80.91      140.39     26.91 o
  -8   2   7      224.15      170.43     20.12 o
  -7   2   7       13.82       28.54     18.25 o
  -6   2   7      914.01      903.32     59.06 o
  -5   2   7     3205.65     2971.67    110.66 o
  -4   2   7      465.68      374.43     21.75 o
  -3   2   7    12302.68    11937.71    219.33 o
  -2   2   7    14941.64    14869.60    387.73 o
  -1   2   7     5742.11     5399.73     99.23 o
   0   2   7     6239.18     6584.58    191.01 o
   1   2   7      370.67      425.67     16.84 o
   2   2   7     1553.52     1619.36     34.35 o
   3   2   7     2323.30     2160.06     47.91 o
   4   2   7     8974.58     8736.15    187.09 o
   5   2   7     3663.18     3666.90    287.51 o
   6   2   7     3644.06     3900.78    116.09 o
   7   2   7        1.18        5.93     22.23 o
   8   2   7       52.62       36.09     53.21 o
   9   2   7      499.90      593.45     51.27 o
  10   2   7      115.86       71.39     52.36 o
  11   2   7      216.11      198.46     58.58 o
  12   2   7        1.02        4.36     97.69 o
 -14   3   7       78.95       97.11     43.79 o
 -13   3   7       12.17       -8.39     55.95 o
 -12   3   7      265.79      261.62     42.35 o
 -11   3   7     3617.88     4059.14    128.17 o
 -10   3   7      504.96      432.01     64.45 o
  -9   3   7     6782.67     7893.02    192.53 o
  -8   3   7     1148.09     1124.12     77.84 o
  -7   3   7     2879.12     3005.33    127.74 o
  -6   3   7     2465.35     2529.94     66.86 o
  -5   3   7     2735.96     2626.95     94.84 o
  -4   3   7     3486.06     4136.14     94.28 o
  -3   3   7       41.91        8.14     11.85 o
  -2   3   7     4242.18     4142.36     95.27 o
  -1   3   7     4057.76     3764.87     74.18 o
   0   3   7      477.20      473.12     18.11 o
   1   3   7    11294.87    10141.95    217.12 o
   2   3   7      131.20      138.20      8.19 o
   3   3   7    15811.03    15998.17    307.62 o
   4   3   7        2.27        7.52     13.39 o
   5   3   7       21.37       48.37     15.56 o
   6   3   7      886.53      971.45     45.79 o
   7   3   7     5988.63     6456.40    337.86 o
   8   3   7     1634.33     1619.97     79.48 o
   9   3   7     1648.80     1772.64     93.04 o
  10   3   7      202.52      214.19     68.49 o
  11   3   7      358.54      313.22     77.21 o
  12   3   7        0.46       83.12     59.28 o
 -14   4   7     1973.38     2133.98    106.09 o
 -13   4   7       18.86       42.84     55.90 o
 -12   4   7     2072.67     2034.04     83.29 o
 -11   4   7      245.99      251.33     30.59 o
 -10   4   7     1404.35     1403.02     62.29 o
  -9   4   7     1229.90     1261.07     56.21 o
  -8   4   7      201.24      246.62     25.94 o
  -7   4   7      182.54      209.39     15.68 o
  -6   4   7     2625.61     2659.89     79.35 o
  -5   4   7      129.59      125.05     16.53 o
  -4   4   7     6857.50     6824.28    165.33 o
  -3   4   7     2504.66     2443.41     60.20 o
  -2   4   7    14641.99    13432.36    516.30 o
  -1   4   7       48.31       52.04      9.96 o
   0   4   7     9600.02     9533.77    176.54 o
   1   4   7        4.23        6.45     17.42 o
   2   4   7     2722.45     2705.63    111.44 o
   3   4   7      132.12      112.69      8.19 o
   4   4   7    10519.79    10340.77    242.23 o
   5   4   7        5.61       28.98     20.01 o
   6   4   7     3271.76     3277.93    108.00 o
   7   4   7     1675.54     1737.41     69.01 o
   8   4   7      105.46      111.00     29.45 o
   9   4   7        4.97      -29.88     51.36 o
  10   4   7        0.55      -47.34     55.73 o
  11   4   7       89.16       -8.73     94.67 o
  12   4   7       19.72      -21.00     58.36 o
 -14   5   7      189.14      195.06     47.48 o
 -13   5   7       24.70       31.42     40.43 o
 -12   5   7      243.66      346.27     45.69 o
 -11   5   7     1152.65     1160.60     88.19 o
 -10   5   7      579.19      622.78     38.59 o
  -9   5   7       28.03       13.10     24.55 o
  -8   5   7     4187.02     4270.65    102.16 o
  -7   5   7     9065.10     8797.75    284.73 o
  -6   5   7     3077.86     3290.42    113.54 o
  -5   5   7      617.89      518.24     26.58 o
  -4   5   7      971.12     1080.72     35.96 o
  -3   5   7     1308.59     1143.00     46.61 o
  -2   5   7        5.14       -2.32     14.05 o
  -1   5   7    12775.65    12947.00    234.99 o
   0   5   7     3204.25     2957.65     53.99 o
   1   5   7     9292.77     9233.94    285.55 o
   2   5   7     2979.46     2832.05     95.91 o
   3   5   7     5556.69     5192.23    115.77 o
   4   5   7      784.89      736.28     28.08 o
   5   5   7      177.03      188.20     30.82 o
   6   5   7       29.91       -9.43     37.28 o
   7   5   7     2987.36     3020.17    110.56 o
   8   5   7      400.10      342.45     61.65 o
   9   5   7     2082.92     2700.16    171.55 o
  10   5   7     1662.03     1714.50    150.40 o
  11   5   7       47.14      219.56    103.40 o
 -14   6   7      208.00      214.86    120.19 o
 -13   6   7      957.39      885.91     78.26 o
 -12   6   7      357.38      399.39     42.15 o
 -11   6   7      793.04      848.53     71.38 o
 -10   6   7      123.19      103.76     33.10 o
  -9   6   7     1328.02     1345.99     70.07 o
  -8   6   7      260.99      280.28     28.81 o
  -7   6   7      286.19      284.32     26.08 o
  -6   6   7     1317.01     1278.32     38.77 o
  -5   6   7    13594.61    13683.55    277.56 o
  -4   6   7     2072.03     2023.50     58.74 o
  -3   6   7    13937.32    13715.70    258.62 o
  -2   6   7    10474.98     9813.57    250.26 o
  -1   6   7     3363.60     3334.34     89.97 o
   0   6   7       37.15       29.49      8.23 o
   1   6   7       40.34       28.23     16.22 o
   2   6   7     4623.46     4698.39    217.54 o
   3   6   7      164.52      179.69     24.83 o
   4   6   7     5317.82     5445.17    187.67 o
   5   6   7     3468.32     3517.74    102.52 o
   6   6   7      559.65      588.06     48.00 o
   7   6   7     5459.82     5706.72    217.10 o
   8   6   7       35.66       38.26     37.50 o
   9   6   7     1307.96     1386.09    140.16 o
  10   6   7       18.79       21.49     68.82 o
  11   6   7       12.62      -86.28     73.19 o
 -13   7   7        6.55      -36.55     42.93 o
 -12   7   7       12.03       41.48     33.92 o
 -11   7   7     1003.15      926.79     62.65 o
 -10   7   7      627.12      774.31     45.69 o
  -9   7   7        2.77       12.21     33.01 o
  -8   7   7     4328.03     4509.06    201.21 o
  -7   7   7     1616.44     1687.79     76.12 o
  -6   7   7     7304.38     7273.46    210.93 o
  -5   7   7     1094.07     1146.51     49.96 o
  -4   7   7      194.22      198.77     19.76 o
  -3   7   7      246.97      268.42     38.32 o
  -2   7   7     2871.76     2948.92    100.48 o
  -1   7   7     1312.50     1141.63     30.42 o
   0   7   7    12136.24    11848.87    215.53 o
   1   7   7       22.56       22.28     16.05 o
   2   7   7     6291.57     6360.86    376.75 o
   3   7   7       37.00       75.20     24.05 o
   4   7   7     2165.97     2178.14    107.65 o
   5   7   7        0.01       -2.39     35.85 o
   6   7   7     1198.06     1093.02     92.28 o
   7   7   7        0.04       10.29     24.87 o
   8   7   7      461.11      536.13    136.13 o
   9   7   7       30.26       88.13     52.65 o
  10   7   7      972.05      943.02    107.76 o
  11   7   7       67.15      -81.91     81.91 o
 -13   8   7      574.16      593.40     67.56 o
 -12   8   7       14.53       10.41     42.37 o
 -11   8   7     1289.43     1458.89     62.91 o
 -10   8   7       66.19       74.61     28.76 o
  -9   8   7     1402.62     1445.00    110.46 o
  -8   8   7      685.23      700.05     94.93 o
  -7   8   7      493.81      462.08     57.97 o
  -6   8   7        3.93       15.32     24.37 o
  -5   8   7     7469.61     7392.21    169.48 o
  -4   8   7     2419.77     2528.09     72.22 o
  -3   8   7     9821.75     9792.30    212.52 o
  -2   8   7       60.11       75.92     12.66 o
  -1   8   7     5544.03     5388.86    160.30 o
   0   8   7      521.88      539.80     19.00 o
   1   8   7      290.38      252.70     21.78 o
   2   8   7     1506.68     1525.52     57.45 o
   3   8   7      435.03      532.11    113.98 o
   4   8   7       19.06       73.31     37.48 o
   5   8   7     4458.48     4143.48    133.03 o
   6   8   7     2643.85     2831.32     95.69 o
   7   8   7     1918.32     1912.93    254.81 o
   8   8   7     1538.76     1703.37     98.92 o
   9   8   7     1094.38     1030.88    140.50 o
  10   8   7        0.85      -48.34     59.78 o
 -12   9   7       14.35      -25.04     43.19 o
 -11   9   7     3641.37     3912.97    159.07 o
 -10   9   7      415.17      507.87     41.57 o
  -9   9   7     1203.73     1332.29     78.35 o
  -8   9   7     3475.35     3337.90    156.86 o
  -7   9   7       17.18       58.59     30.54 o
  -6   9   7     6073.49     5601.61    212.04 o
  -5   9   7      366.95      334.86     27.94 o
  -4   9   7        0.69       24.74     43.13 o
  -3   9   7     1076.16     1178.00     43.98 o
  -2   9   7      951.37      976.31     40.22 o
  -1   9   7      320.23      317.74     17.52 o
   0   9   7     4803.47     4487.15    153.05 o
   1   9   7     7860.32     7991.85    433.12 o
   2   9   7     1964.91     1976.78     94.74 o
   3   9   7     5377.27     5431.49    200.21 o
   4   9   7      376.86      394.24     46.31 o
   5   9   7      159.21      246.36     33.01 o
   6   9   7      143.65      162.17     38.86 o
   7   9   7      273.66      299.20     65.87 o
   8   9   7       95.06       90.78     55.82 o
   9   9   7       46.49      207.87     74.83 o
  10   9   7      295.60      262.60     88.63 o
 -12  10   7      792.34      850.46    103.95 o
 -11  10   7      139.57       63.73     71.68 o
 -10  10   7        0.42       59.04     46.58 o
  -9  10   7      497.05      537.09     50.18 o
  -8  10   7       27.78       38.37     40.65 o
  -7  10   7      229.90      212.62     42.12 o
  -6  10   7     2123.03     2288.07     90.07 o
  -5  10   7       26.68       22.61     20.12 o
  -4  10   7     4276.59     4296.78    116.48 o
  -3  10   7      748.56      741.71     43.93 o
  -2  10   7     2039.69     1935.62     64.56 o
  -1  10   7      314.98      291.22     46.47 o
   0  10   7      774.91      844.02     34.31 o
   1  10   7      508.00      627.54    117.16 o
   2  10   7      644.11      663.71     56.99 o
   3  10   7       27.24       25.52     39.05 o
   4  10   7     1662.58     1719.21    109.28 o
   5  10   7       77.49      101.06     46.94 o
   6  10   7     3764.13     4178.00    178.22 o
   7  10   7       12.04       22.46     46.28 o
   8  10   7     2213.85     2378.25    130.44 o
   9  10   7       28.31       -9.68     61.44 o
 -11  11   7     3364.25     3643.00    227.45 o
 -10  11   7      883.65      872.00    125.62 o
  -9  11   7     4224.11     3961.24    143.74 o
  -8  11   7       29.66       77.77     33.92 o
  -7  11   7      368.00      416.69     78.35 o
  -6  11   7        4.75       35.23     36.05 o
  -5  11   7      469.83      422.43     45.42 o
  -4  11   7       45.50       31.93     30.14 o
  -3  11   7      493.53      500.28     37.85 o
  -2  11   7      149.21      169.92     21.52 o
  -1  11   7     1887.09     2056.69     68.11 o
   0  11   7      236.34      296.55     35.50 o
   1  11   7     7054.61     7785.01    301.64 o
   2  11   7      333.75      373.17    112.80 o
   3  11   7     4896.62     5016.84    253.97 o
   4  11   7      798.40      977.05    156.95 o
   5  11   7      101.37       93.42     44.98 o
   6  11   7      800.43      786.21     65.98 o
   7  11   7      463.18      488.04    217.38 o
   8  11   7       31.72       60.97     55.29 o
   9  11   7      165.60      114.89     68.53 o
 -11  12   7      229.35      194.02     53.78 o
 -10  12   7       84.27      122.36     48.07 o
  -9  12   7      134.74      176.37     51.24 o
  -8  12   7        7.32       21.84     36.54 o
  -7  12   7      164.10      119.53     43.00 o
  -6  12   7     2719.82     2802.08    114.58 o
  -5  12   7     1845.85     1801.94    119.20 o
  -4  12   7     1851.86     2030.26    102.14 o
  -3  12   7     1066.15     1153.79     50.12 o
  -2  12   7      721.86      672.32     48.98 o
  -1  12   7        0.43       34.42     37.63 o
   0  12   7       29.52        9.46     31.19 o
   1  12   7      684.68      849.48    108.44 o
   2  12   7       10.80      -32.55    113.98 o
   3  12   7      641.11      664.53     70.47 o
   4  12   7     1889.63     1826.02    228.79 o
   5  12   7       15.98       -6.31     57.41 o
   6  12   7     2195.30     2230.86    124.64 o
   7  12   7     2291.37     2531.02    133.52 o
   8  12   7      748.76      853.82    108.27 o
 -10  13   7     3063.15     2931.69    139.30 o
  -9  13   7      409.83      429.70     51.77 o
  -8  13   7     1392.57     1473.01    115.55 o
  -7  13   7       80.18      151.12     48.75 o
  -6  13   7     1311.07     1523.82     76.88 o
  -5  13   7      100.48      159.37     85.99 o
  -4  13   7       11.20        6.67     41.45 o
  -3  13   7      293.22      252.21     55.92 o
  -2  13   7      422.50      237.19     36.47 o
  -1  13   7      283.46      277.88     38.74 o
   0  13   7      847.09      895.33     55.61 o
   1  13   7     1598.35     1737.94    187.33 o
   2  13   7     2536.83     2532.36    111.48 o
   3  13   7      411.35      329.15     59.21 o
   4  13   7     2555.49     2641.27    152.92 o
   5  13   7      463.71      382.89    107.26 o
   6  13   7      718.01      844.08     83.43 o
   7  13   7      262.95      293.87     62.76 o
  -9  14   7      238.80      316.08     53.85 o
  -8  14   7       17.41       41.76     46.33 o
  -7  14   7      437.53      398.06     56.08 o
  -6  14   7      343.85      401.21     58.60 o
  -5  14   7     4096.27     4603.72    204.85 o
  -4  14   7      300.26      243.60     52.40 o
  -3  14   7     2640.14     2900.27    100.71 o
  -2  14   7       54.93       56.89     35.12 o
  -1  14   7       90.00      121.84     49.53 o
   0  14   7      182.69      212.08     36.26 o
   1  14   7        8.09       48.20     49.95 o
   2  14   7      747.35      822.27    287.20 o
   3  14   7       14.17       27.22     66.98 o
   4  14   7       35.70       -4.03     51.14 o
   5  14   7      827.63      870.82     93.49 o
   6  14   7       51.38      -16.97     76.88 o
  -8  15   7      690.38      722.54     65.14 o
  -7  15   7       66.09       71.58     57.17 o
  -6  15   7       94.54      175.55     75.37 o
  -5  15   7        0.13       88.60     89.47 o
  -4  15   7        3.47       22.48     50.92 o
  -3  15   7       72.03      174.00     69.20 o
  -2  15   7      267.36      340.25     50.69 o
  -1  15   7       21.33      101.51     59.17 o
   0  15   7     1356.24     1268.73     68.79 o
   1  15   7      153.53       35.43     56.37 o
   2  15   7     1710.87     1835.57    105.32 o
   3  15   7     1546.88     1755.67    166.35 o
   4  15   7       76.64      168.55     58.99 o
   5  15   7      406.83      408.28     69.52 o
  -6  16   7      161.15      116.93     80.10 o
  -5  16   7     1169.94     1107.06    145.53 o
  -4  16   7       92.16      139.54     62.39 o
  -3  16   7      478.17      514.06     67.16 o
  -2  16   7      945.22     1015.86     91.78 o
  -1  16   7       53.59       -0.64     46.84 o
   0  16   7      952.51      844.80     64.57 o
   1  16   7       57.55       15.57     58.32 o
   2  16   7        0.44       39.91     63.58 o
   3  16   7      142.10      153.07     67.69 o
   4  16   7     1883.61     1849.45    119.49 o
  -4  17   7       46.48      -23.37     64.87 o
  -3  17   7       17.53       34.81     55.27 o
  -2  17   7       31.54       34.86     96.01 o
  -1  17   7       17.97       14.88     41.44 o
   0  17   7      228.09      103.40     42.94 o
   1  17   7     1864.37     1506.40    133.95 o
 -14   0   8        4.62      171.89    104.74 o
 -12   0   8     2942.54     3157.74    197.74 o
 -10   0   8       42.58      105.08     67.14 o
  -8   0   8      302.87      343.77     50.36 o
  -6   0   8      581.16      539.59     39.94 o
  -4   0   8     2059.12     1597.97    135.29 o
  -2   0   8    14937.27    15133.46    941.35 o
   0   0   8      468.04      447.72     40.41 o
   2   0   8     6115.90     5873.94    178.76 o
   4   0   8    10112.98    10052.16    303.57 o
   6   0   8     2823.24     2905.62    153.42 o
   8   0   8      566.67      750.66     81.24 o
  10   0   8      561.05      712.72     98.03 o
 -14   1   8      148.17      157.39     66.81 o
 -13   1   8       19.58       14.32     90.31 o
 -12   1   8      413.86      380.51     50.28 o
 -11   1   8      548.10      479.79     44.54 o
 -10   1   8      725.46      691.45     43.68 o
  -9   1   8     1567.95     1737.99     83.32 o
  -8   1   8     1283.64     1490.04     67.17 o
  -7   1   8    15555.36    16368.38    457.90 o
  -6   1   8        0.88       21.39     22.67 o
  -5   1   8     4220.63     4450.94    158.79 o
  -4   1   8     1564.68     1583.37     72.30 o
  -3   1   8     4409.38     4278.16    123.81 o
  -2   1   8     2761.76     3053.89     77.57 o
  -1   1   8    12579.84    12157.08    238.31 o
   0   1   8     7350.40     7591.54    152.31 o
   1   1   8    10341.08    10536.79    241.07 o
   2   1   8     4864.98     4648.26     91.66 o
   3   1   8     2246.85     2049.89     52.10 o
   4   1   8     1200.19     1242.96    116.61 o
   5   1   8     2628.99     2574.77     71.52 o
   6   1   8      153.80      160.97     25.61 o
   7   1   8      324.99      305.54     63.95 o
   8   1   8        5.15       35.41     68.32 o
   9   1   8     1927.17     2152.69    108.10 o
  10   1   8      253.39      253.41     45.22 o
  11   1   8     2145.97     2095.20    158.46 o
 -14   2   8      286.24      230.41     52.52 o
 -13   2   8      446.64      546.31     52.60 o
 -12   2   8     1215.59     1059.32     72.34 o
 -11   2   8     1041.75     1092.92     51.22 o
 -10   2   8      282.39      276.27     30.98 o
  -9   2   8      273.83      306.54     29.38 o
  -8   2   8      146.44      160.39     23.55 o
  -7   2   8        0.95       18.81     21.30 o
  -6   2   8     1720.39     1707.90     84.72 o
  -5   2   8     5757.42     5995.66    220.11 o
  -4   2   8     4522.34     4439.06    195.56 o
  -3   2   8     8014.00     7581.11    158.19 o
  -2   2   8     4249.59     4043.08    147.69 o
  -1   2   8     9140.37     9095.80    190.45 o
   0   2   8     2555.81     2655.09     70.06 o
   1   2   8      148.73      159.16     10.60 o
   2   2   8     3661.30     3709.73     74.99 o
   3   2   8    11344.77    11094.44    225.38 o
   4   2   8     1716.62     1669.95     95.87 o
   5   2   8     5326.26     5617.16    147.68 o
   6   2   8     1276.12     1422.23     81.31 o
   7   2   8      624.30      641.71     38.91 o
   8   2   8       18.04      -22.11     35.84 o
   9   2   8      480.83      461.70    112.46 o
  10   2   8       33.42      -12.76     60.09 o
  11   2   8        1.14       17.12     64.12 o
 -14   3   8       59.74       19.94     49.31 o
 -13   3   8       17.47       83.38     42.40 o
 -12   3   8     1438.33     1643.69    122.98 o
 -11   3   8     1032.15      925.64     47.45 o
 -10   3   8      663.39      753.58     45.63 o
  -9   3   8       19.88       35.11     25.60 o
  -8   3   8     2089.56     2168.07     74.68 o
  -7   3   8     3364.34     3185.52    164.32 o
  -6   3   8     2308.26     2346.98     96.65 o
  -5   3   8      238.28      211.22     33.63 o
  -4   3   8     1917.52     2082.45    102.49 o
  -3   3   8       92.70       79.20     20.35 o
  -2   3   8     4248.84     4271.83     94.36 o
  -1   3   8     3056.11     2965.99     91.05 o
   0   3   8    10236.97     9699.38    246.98 o
   1   3   8     2078.04     2285.89     91.44 o
   2   3   8    15391.58    14845.18    370.41 o
   3   3   8       14.60       27.24     13.42 o
   4   3   8     1618.03     1651.92     65.21 o
   5   3   8       86.67      119.02     30.27 o
   6   3   8      783.96      828.40     54.88 o
   7   3   8     1140.72     1295.14     95.36 o
   8   3   8     2062.24     2161.22    160.03 o
   9   3   8     1694.78     1630.83     85.64 o
  10   3   8     2153.88     2493.02    189.01 o
  11   3   8        3.27      -12.76     68.82 o
 -14   4   8        1.68       52.22     56.69 o
 -13   4   8     2599.60     2606.93    121.17 o
 -12   4   8      497.51      478.18     47.58 o
 -11   4   8     1367.66     1265.57     58.46 o
 -10   4   8      214.91      252.11     43.27 o
  -9   4   8       49.39       43.98     18.18 o
  -8   4   8       21.46       32.58     18.13 o
  -7   4   8      101.25      103.37     23.02 o
  -6   4   8      416.51      368.16     28.03 o
  -5   4   8     6571.45     6966.21    199.13 o
  -4   4   8     1456.19     1541.59     44.50 o
  -3   4   8    11689.47    10913.19    252.60 o
  -2   4   8      154.05      164.36     27.67 o
  -1   4   8    25781.13    25871.96    495.44 o
   0   4   8     1711.72     1780.60     44.70 o
   1   4   8        0.24       -3.26     16.66 o
   2   4   8       26.63       23.75     20.28 o
   3   4   8     7181.01     6295.21    720.52 o
   4   4   8      137.48       66.98     22.75 o
   5   4   8    10687.51    10990.35    273.79 o
   6   4   8       24.25       61.19     29.88 o
   7   4   8      530.04      591.01     58.99 o
   8   4   8      765.89      823.97     46.48 o
   9   4   8        1.38       55.73     81.58 o
  10   4   8       59.58      107.43     68.82 o
  11   4   8        1.50       99.04     73.19 o
 -14   5   8      203.75       54.58     49.86 o
 -13   5   8       32.28       58.38     41.54 o
 -12   5   8       86.51       53.75     35.90 o
 -11   5   8      510.02      631.04     84.46 o
 -10   5   8     1462.87     1383.58     60.89 o
  -9   5   8      811.41      884.38     41.99 o
  -8   5   8     1668.80     1850.07    111.99 o
  -7   5   8      634.36      721.30     40.03 o
  -6   5   8     5116.09     5207.19    117.44 o
  -5   5   8       12.32       42.75     19.77 o
  -4   5   8       39.25       57.29     18.45 o
  -3   5   8     2254.52     2206.06     70.63 o
  -2   5   8      484.60      491.26     41.68 o
  -1   5   8      471.61      416.95     37.61 o
   0   5   8     6542.46     6014.62    151.35 o
   1   5   8      922.46      879.98     62.02 o
   2   5   8     6446.21     6369.34    285.15 o
   3   5   8      640.12      562.78     42.73 o
   4   5   8     1142.10     1077.10    101.27 o
   5   5   8        6.34        4.26     26.09 o
   6   5   8     1930.14     1917.99     78.67 o
   7   5   8      163.28      149.23     38.26 o
   8   5   8     5414.28     5342.60    168.60 o
   9   5   8      463.98      451.74     54.48 o
  10   5   8      555.50      421.66     85.94 o
  11   5   8     1160.29      939.33    159.46 o
 -13   6   8      599.82      637.47     55.72 o
 -12   6   8      735.83      842.17     55.86 o
 -11   6   8       37.31       12.27     30.31 o
 -10   6   8      872.89      897.91     47.82 o
  -9   6   8        8.95       19.10     37.84 o
  -8   6   8        0.30      -36.98     24.65 o
  -7   6   8      124.07      147.26     20.99 o
  -6   6   8     4251.53     4405.43    134.34 o
  -5   6   8      157.53      161.86     23.22 o
  -4   6   8     6731.09     6250.89    170.66 o
  -3   6   8     1132.79      949.77     50.26 o
  -2   6   8      192.20      174.62     23.20 o
  -1   6   8     8496.84     8086.37    263.59 o
   0   6   8       37.19       67.68     18.13 o
   1   6   8      249.81      225.89     41.08 o
   2   6   8      401.41      388.95     30.34 o
   3   6   8     6855.30     6786.80    250.37 o
   4   6   8        4.06       22.86     22.84 o
   5   6   8     3455.57     3399.01    108.96 o
   6   6   8     3716.11     4100.84    130.32 o
   7   6   8       28.51        8.78     24.28 o
   8   6   8     1676.86     1772.20     92.21 o
   9   6   8        7.50        3.89     64.85 o
  10   6   8      380.19      361.57    111.79 o
 -13   7   8       51.50       59.08     64.88 o
 -12   7   8       85.88       86.32     36.14 o
 -11   7   8      619.52      660.74     43.61 o
 -10   7   8        3.02       12.23     28.66 o
  -9   7   8     2559.57     2902.21     92.70 o
  -8   7   8        0.10      -37.56     25.04 o
  -7   7   8     8492.12     8587.85    251.06 o
  -6   7   8     6280.97     6265.49    173.92 o
  -5   7   8      420.27      432.64     53.52 o
  -4   7   8       16.16       13.39     16.94 o
  -3   7   8     2058.40     2080.22    110.34 o
  -2   7   8      273.32      282.56     28.23 o
  -1   7   8     3226.35     2913.71     81.95 o
   0   7   8      102.14      116.06     18.36 o
   1   7   8     3893.91     3623.34    166.42 o
   2   7   8       29.93       32.93     21.93 o
   3   7   8     1551.35     1653.11     79.25 o
   4   7   8     2316.05     2229.47     84.66 o
   5   7   8        2.94       27.72     30.09 o
   6   7   8       21.51       43.85     31.95 o
   7   7   8       13.68       28.45     27.49 o
   8   7   8      451.65      610.23     73.63 o
   9   7   8     1859.43     1858.51    179.44 o
  10   7   8        3.76      -60.43     73.19 o
 -13   8   8      321.97      205.29     50.09 o
 -12   8   8      535.99      686.13    102.46 o
 -11   8   8       14.28       48.64     59.65 o
 -10   8   8      601.61      585.44     47.11 o
  -9   8   8      323.61      295.14     31.09 o
  -8   8   8        2.69       -8.92     27.40 o
  -7   8   8      100.42      182.04     40.28 o
  -6   8   8     2944.96     2907.73     98.22 o
  -5   8   8     3761.54     3556.57     90.93 o
  -4   8   8     8644.77     8221.38    185.80 o
  -3   8   8        6.93       10.07     19.95 o
  -2   8   8      785.04      769.52     29.39 o
  -1   8   8        8.31       12.96     17.15 o
   0   8   8      588.11      621.29     35.65 o
   1   8   8       72.08      115.41     22.85 o
   2   8   8       83.95      150.43     39.69 o
   3   8   8      106.57      120.99     50.69 o
   4   8   8     1285.85     1370.54     67.37 o
   5   8   8      753.73      733.03     50.83 o
   6   8   8     3656.56     3793.41    112.60 o
   7   8   8     1272.03     1475.16    234.16 o
   8   8   8     2088.04     2140.77    140.83 o
   9   8   8      398.34      313.58     66.02 o
  10   8   8       46.48       53.64     80.74 o
 -12   9   8     1857.54     1699.59    137.18 o
 -11   9   8      366.24      247.95     58.05 o
 -10   9   8     4585.84     4507.21    155.72 o
  -9   9   8     1051.39     1066.28    119.47 o
  -8   9   8      314.76      269.40     37.63 o
  -7   9   8     2793.71     2820.06    104.76 o
  -6   9   8      229.05      247.44     30.87 o
  -5   9   8     1269.39     1353.55     81.92 o
  -4   9   8     1052.18     1071.08     75.35 o
  -3   9   8       65.12       73.35     20.61 o
  -2   9   8      113.60      104.68     25.80 o
  -1   9   8     1398.92     1418.48    102.93 o
   0   9   8     5259.44     5577.42    147.27 o
   1   9   8     2508.92     2693.95    223.59 o
   2   9   8     6330.30     6348.65    208.50 o
   3   9   8      237.37      330.50     46.35 o
   4   9   8       62.26       80.55     39.05 o
   5   9   8      430.68      439.67     38.03 o
   6   9   8      447.79      460.37     60.95 o
   7   9   8        2.70       35.59     44.59 o
   8   9   8      283.91      256.24     62.53 o
   9   9   8      208.05      149.28     55.56 o
 -12  10   8       83.14       87.04     48.16 o
 -11  10   8      289.54      309.68     52.70 o
 -10  10   8      450.99      411.57     82.93 o
  -9  10   8      132.70      128.57     55.94 o
  -8  10   8       10.13      -11.46     32.99 o
  -7  10   8     1094.09     1147.86     67.27 o
  -6  10   8       59.17       42.94     33.79 o
  -5  10   8     4092.29     4109.32    134.85 o
  -4  10   8      736.30      679.99     34.42 o
  -3  10   8     4278.00     4299.62    108.66 o
  -2  10   8     1460.67     1578.23     54.95 o
  -1  10   8     1984.23     2078.95     66.50 o
   0  10   8      208.56      177.01     50.16 o
   1  10   8        4.93       42.81     35.71 o
   2  10   8      627.11      636.66     58.41 o
   3  10   8     1157.70     1301.34     79.62 o
   4  10   8      957.47      902.64     71.23 o
   5  10   8     4253.38     4432.08    148.95 o
   6  10   8      314.29      415.94     71.92 o
   7  10   8     2413.44     2423.10    137.78 o
   8  10   8       17.61       11.56     59.03 o
   9  10   8      220.49      186.15     82.62 o
 -11  11   8      188.47      195.52     54.23 o
 -10  11   8     5692.77     5691.94    222.63 o
  -9  11   8     1209.87     1059.71     72.69 o
  -8  11   8     1806.48     1857.19    131.59 o
  -7  11   8      413.25      534.41    103.09 o
  -6  11   8      771.86      668.43     47.01 o
  -5  11   8       12.22       30.52     23.02 o
  -4  11   8      119.31      175.51     25.82 o
  -3  11   8       38.41       40.75     23.89 o
  -2  11   8      161.96      181.40     24.18 o
  -1  11   8       16.17       28.43     39.11 o
   0  11   8     7026.69     6950.11    299.96 o
   1  11   8      307.64      139.22     53.21 o
   2  11   8     5660.40     5877.83    211.06 o
   3  11   8       47.58       23.30     96.01 o
   4  11   8     1482.45     1531.15    101.78 o
   5  11   8      399.20      420.51    115.32 o
   6  11   8      859.39      887.25     85.57 o
   7  11   8      198.73      214.26     75.00 o
   8  11   8      253.76      271.95     61.48 o
 -10  12   8     1029.65     1010.04     69.28 o
  -9  12   8        3.89      -15.39     45.94 o
  -8  12   8        5.49       43.54     41.04 o
  -7  12   8      215.23      176.75     55.03 o
  -6  12   8     2682.46     2705.52    117.10 o
  -5  12   8     2502.51     2663.16     93.38 o
  -4  12   8     1572.25     1710.13     63.82 o
  -3  12   8     3078.71     3255.60    122.11 o
  -2  12   8        0.57      -40.36     29.44 o
  -1  12   8      956.26      986.15     94.75 o
   0  12   8      215.84      196.19     41.85 o
   1  12   8       29.01       37.26     40.57 o
   2  12   8      126.57      151.30     44.92 o
   3  12   8      927.26     1038.31     73.71 o
   4  12   8        1.13        7.70     61.70 o
   5  12   8     1383.73     1567.73     97.58 o
   6  12   8       69.72      132.80     62.29 o
   7  12   8      807.26      640.94     81.81 o
 -10  13   8      461.08      388.12     97.24 o
  -9  13   8     2862.12     2883.56    134.51 o
  -8  13   8        2.71      -33.47     42.22 o
  -7  13   8     1145.02      998.25     87.79 o
  -6  13   8        3.67      -15.48     35.42 o
  -5  13   8        0.10      -20.78     36.17 o
  -4  13   8       69.81       75.45     61.45 o
  -3  13   8      833.13      770.31     71.10 o
  -2  13   8      205.12      194.95     34.40 o
  -1  13   8     1112.74     1108.16     60.78 o
   0  13   8     2894.41     2922.27    123.68 o
   1  13   8      433.23      544.22    116.83 o
   2  13   8     1163.05     1172.03     78.09 o
   3  13   8      371.35      488.27     60.18 o
   4  13   8      249.02      225.26     70.00 o
   5  13   8      576.99      534.87     66.10 o
   6  13   8      585.24      527.67     79.99 o
   7  13   8       60.39       -1.60     66.42 o
  -8  14   8      166.78      139.56     45.56 o
  -7  14   8       10.10      -10.69     39.99 o
  -6  14   8     3368.29     3375.72    176.05 o
  -5  14   8      111.67      104.87     52.42 o
  -4  14   8     3578.71     3973.99    240.71 o
  -3  14   8        0.44       69.78     35.38 o
  -2  14   8      156.84      157.63     39.25 o
  -1  14   8        0.06       24.73     45.84 o
   0  14   8      232.69      215.80     56.40 o
   1  14   8      681.68      521.86     64.32 o
   2  14   8       98.13       68.46     52.71 o
   3  14   8      163.59       42.31     57.96 o
   4  14   8        2.04       90.44     75.42 o
   5  14   8       24.32       -2.10    108.77 o
   6  14   8      778.07      866.54     93.90 o
  -7  15   8        2.62      -37.41     64.44 o
  -6  15   8      175.85       82.79     64.25 o
  -5  15   8      140.87       69.55     62.39 o
  -4  15   8      351.29      484.33     71.68 o
  -3  15   8       66.14       69.55     60.50 o
  -2  15   8       13.76       23.14     41.49 o
  -1  15   8     1380.98     1699.47     82.83 o
   0  15   8       63.06      130.51     38.79 o
   1  15   8     1740.76     1692.91     99.75 o
   2  15   8      397.73      298.33     81.24 o
   3  15   8       85.67       73.62     56.02 o
   4  15   8       49.75       26.46     57.35 o
  -5  16   8       44.82       90.20     96.35 o
  -4  16   8      885.73     1044.52     82.94 o
  -3  16   8      896.65      848.10     83.26 o
  -2  16   8      101.18      106.94     76.54 o
  -1  16   8      545.19      564.21    106.72 o
   0  16   8       80.86       92.63     41.03 o
   1  16   8       59.30       55.73     52.77 o
   2  16   8        5.27       37.99     63.09 o
   3  16   8      298.36      138.23     76.21 o
 -13   0   9     1517.41     1631.58    147.04 o
 -11   0   9      747.86      940.67     92.32 o
  -9   0   9     1797.24     1911.23    155.10 o
  -7   0   9     3107.73     3318.41    237.18 o
  -5   0   9     5737.30     6153.22    232.23 o
  -3   0   9     5173.10     5104.21    154.84 o
  -1   0   9     3701.25     3595.88    112.32 o
   1   0   9      748.81      774.27    108.75 o
   3   0   9     8177.28     8470.70    278.64 o
   5   0   9     3189.73     3238.88    118.70 o
   7   0   9     9333.06     9502.42    479.07 o
   9   0   9     2232.51     2572.25    162.82 o
 -14   1   9     1030.36     1160.67     75.51 o
 -13   1   9      193.20      212.80     52.85 o
 -12   1   9      219.21      287.75     45.10 o
 -11   1   9     1236.11     1302.69     91.34 o
 -10   1   9     1508.73     1555.50     73.67 o
  -9   1   9        2.77       -6.13     33.05 o
  -8   1   9     3512.36     3603.97    124.30 o
  -7   1   9        4.36       20.16     29.45 o
  -6   1   9     4553.45     4359.31    124.92 o
  -5   1   9      121.38      163.62     46.26 o
  -4   1   9     4104.12     4521.36    185.81 o
  -3   1   9      139.77      225.10     18.02 o
  -2   1   9    13061.53    13119.17    399.43 o
  -1   1   9     2801.31     2850.58    120.61 o
   0   1   9     1646.69     1661.40     47.04 o
   1   1   9     3691.00     3750.75     81.09 o
   2   1   9     4268.50     4288.30    131.05 o
   3   1   9      318.90      320.85     35.80 o
   4   1   9     5245.73     5344.26    127.64 o
   5   1   9       23.40       30.62     16.23 o
   6   1   9      249.37      265.33     32.84 o
   7   1   9       30.74       99.82     55.39 o
   8   1   9     2937.89     3107.19    140.06 o
   9   1   9      535.08      610.61    103.40 o
  10   1   9     6678.24     6617.69    292.98 o
 -14   2   9      961.35      887.54     70.33 o
 -13   2   9      501.66      501.55     64.33 o
 -12   2   9      103.19       66.69     36.99 o
 -11   2   9      706.87      688.65     41.98 o
 -10   2   9     1010.37     1042.95     60.36 o
  -9   2   9     1076.20     1048.65     67.21 o
  -8   2   9      291.58      339.26     70.63 o
  -7   2   9     1429.52     1711.26     70.00 o
  -6   2   9     1077.73     1102.76     85.13 o
  -5   2   9     1072.33      990.36     44.25 o
  -4   2   9     5256.07     5397.25    138.98 o
  -3   2   9      144.52      103.09     17.22 o
  -2   2   9     8585.26     8597.17    208.85 o
  -1   2   9     1866.61     1774.66     64.30 o
   0   2   9     1184.60     1228.50     67.05 o
   1   2   9       46.09       58.20     14.25 o
   2   2   9     7267.75     7362.98    164.61 o
   3   2   9      959.53      913.22     55.15 o
   4   2   9    10016.27    10181.39    221.41 o
   5   2   9     1179.43     1309.00     55.71 o
   6   2   9     5387.38     5652.91    164.94 o
   7   2   9     1293.63     1430.66     62.85 o
   8   2   9      384.10      415.00     47.18 o
   9   2   9      140.17      180.01     59.44 o
  10   2   9       67.80       38.61     64.46 o
  11   2   9       50.06      -17.12     98.70 o
 -14   3   9      182.68      240.34     60.57 o
 -13   3   9      189.10      155.64     61.22 o
 -12   3   9        7.19       58.56     31.35 o
 -11   3   9     1016.49     1105.12     57.34 o
 -10   3   9      302.35      394.81     35.38 o
  -9   3   9      687.06      676.78     39.06 o
  -8   3   9      423.10      429.28     41.89 o
  -7   3   9     1796.94     1864.44     61.66 o
  -6   3   9      909.20      922.80     36.49 o
  -5   3   9     1128.16     1027.47     37.05 o
  -4   3   9       83.02      108.79     16.99 o
  -3   3   9      156.87      192.89     34.69 o
  -2   3   9       72.64      140.29     16.70 o
  -1   3   9     9422.34     9882.34    221.05 o
   0   3   9        6.29       22.86     14.19 o
   1   3   9    14262.08    13581.53    296.32 o
   2   3   9       47.50       52.36     12.05 o
   3   3   9     3122.48     2873.62    149.02 o
   4   3   9      674.04      743.37    111.75 o
   5   3   9       28.67        2.26     23.63 o
   6   3   9        1.45       29.81     23.99 o
   7   3   9     2543.86     2755.58     87.61 o
   8   3   9      681.70      641.01     46.87 o
   9   3   9     2880.03     2747.84    133.95 o
  10   3   9      205.12      214.86     98.70 o
  11   3   9      953.39      941.68    107.43 o
 -14   4   9     1534.85     1356.66     87.41 o
 -13   4   9       18.40       37.25     57.36 o
 -12   4   9      282.62      251.46     37.33 o
 -11   4   9      114.47      198.17     52.36 o
 -10   4   9       38.93       32.08     26.38 o
  -9   4   9        4.40        9.59     26.74 o
  -8   4   9      310.69      349.03     37.10 o
  -7   4   9     1846.78     1957.79     73.10 o
  -6   4   9      943.33      981.85     37.14 o
  -5   4   9     1671.99     1638.77     67.65 o
  -4   4   9     3148.37     2912.59     86.26 o
  -3   4   9      422.30      453.60     25.63 o
  -2   4   9     8654.75     8236.73    266.27 o
  -1   4   9      964.87      944.48     52.96 o
   0   4   9     5970.34     6244.27    168.72 o
   1   4   9      560.47      621.67     42.00 o
   2   4   9     5253.35     5235.67    143.47 o
   3   4   9      125.24      112.96     43.40 o
   4   4   9    11152.03    11044.20    264.80 o
   5   4   9       75.82       39.98     31.65 o
   6   4   9     3526.69     3711.02    118.59 o
   7   4   9     1457.42     1610.69     74.76 o
   8   4   9        5.38       21.10     33.20 o
   9   4   9      163.19        4.36     90.31 o
  10   4   9       14.36       51.70     68.82 o
 -13   5   9      608.05      667.31     80.99 o
 -12   5   9      242.03      253.43     59.16 o
 -11   5   9       73.32       87.20     32.20 o
 -10   5   9     1003.73     1069.82     56.29 o
  -9   5   9      287.18      392.76     32.96 o
  -8   5   9     5554.14     5905.16    154.88 o
  -7   5   9     1648.00     1625.73     59.06 o
  -6   5   9       68.85       77.31     16.79 o
  -5   5   9      551.13      577.95     34.26 o
  -4   5   9     1649.50     1748.28     61.12 o
  -3   5   9      483.61      414.77     30.08 o
  -2   5   9     2646.43     2616.39     77.04 o
  -1   5   9     2701.38     2716.86     64.34 o
   0   5   9     2633.50     2435.47     59.61 o
   1   5   9     5143.78     4903.85    329.24 o
   2   5   9     1432.41     1427.08    192.03 o
   3   5   9     2553.88     2485.08     83.56 o
   4   5   9      339.73      375.21     36.90 o
   5   5   9      480.36      398.42     36.79 o
   6   5   9       21.99       11.72     27.65 o
   7   5   9     3329.78     3259.32    100.46 o
   8   5   9      362.98      415.16     40.10 o
   9   5   9     2535.40     2769.98    133.53 o
  10   5   9     1691.11     1477.15    142.34 o
 -13   6   9      335.88      287.99     41.60 o
 -12   6   9      147.91      143.21     35.82 o
 -11   6   9     1784.11     1826.54     69.86 o
 -10   6   9       20.32       -5.13     28.96 o
  -9   6   9       62.62       85.47     28.60 o
  -8   6   9       54.25      119.09     75.30 o
  -7   6   9     1639.90     1753.84     48.74 o
  -6   6   9     1023.65     1025.79     74.13 o
  -5   6   9     8725.30     8726.96    187.99 o
  -4   6   9        6.52      -10.02     20.99 o
  -3   6   9     3132.10     3071.77    175.08 o
  -2   6   9     5993.23     5829.64    201.29 o
  -1   6   9       77.59       65.85     12.89 o
   0   6   9     2688.52     2841.57    116.15 o
   1   6   9      493.77      477.41     73.59 o
   2   6   9     1839.93     1854.33    241.78 o
   3   6   9       93.18      113.81     35.08 o
   4   6   9     5669.13     5922.80    216.79 o
   5   6   9     1434.05     1494.13     63.39 o
   6   6   9      519.47      514.63     59.91 o
   7   6   9     4557.57     4578.24    152.51 o
   8   6   9      193.60      241.06     56.60 o
   9   6   9      347.26      354.16     64.63 o
  10   6   9        0.27      -94.67    107.76 o
 -13   7   9       12.29       -3.59     43.86 o
 -12   7   9     1090.68     1084.71     64.23 o
 -11   7   9      737.54      746.70     49.47 o
 -10   7   9     2436.95     2548.08     91.58 o
  -9   7   9       54.15       83.33     33.97 o
  -8   7   9     4309.28     4447.02    247.99 o
  -7   7   9      821.82      812.89     44.93 o
  -6   7   9      318.28      326.29     30.45 o
  -5   7   9      926.80      931.42     51.74 o
  -4   7   9     1960.10     2177.89     73.02 o
  -3   7   9       88.84       64.70     31.67 o
  -2   7   9     1628.31     1541.61     87.61 o
  -1   7   9        2.39        7.57     10.48 o
   0   7   9    10201.16    10732.74    329.79 o
   1   7   9       27.46       22.55     20.58 o
   2   7   9     1901.03     2069.19    149.23 o
   3   7   9      655.31      725.30    103.57 o
   4   7   9     1216.52     1205.09     86.22 o
   5   7   9      503.01      471.76     42.75 o
   6   7   9       16.84       -1.72     27.08 o
   7   7   9      628.62      676.34     91.19 o
   8   7   9     1372.64     1335.78     90.44 o
   9   7   9      538.28      596.65     66.46 o
  10   7   9     1318.45     1191.85    165.51 o
 -12   8   9       45.09       66.35     39.07 o
 -11   8   9      452.92      359.17     42.03 o
 -10   8   9      342.43      372.32     43.28 o
  -9   8   9       82.33       33.65     28.75 o
  -8   8   9        1.46       30.85     38.25 o
  -7   8   9     3008.94     3278.97    263.43 o
  -6   8   9     2433.93     2647.63     85.17 o
  -5   8   9     2963.97     2899.97     84.20 o
  -4   8   9     1506.83     1331.32     49.24 o
  -3   8   9     2243.00     2303.12     97.58 o
  -2   8   9      259.39      337.43     31.74 o
  -1   8   9      509.02      477.91     61.13 o
   0   8   9      683.22      659.46     40.56 o
   1   8   9      305.04      442.03     96.85 o
   2   8   9       83.01      171.52     82.59 o
   3   8   9      148.04      137.58     65.63 o
   4   8   9        4.23       12.16     57.98 o
   5   8   9     4569.58     4703.83    152.86 o
   6   8   9     1400.19     1489.53     75.72 o
   7   8   9     2005.59     2054.23    129.75 o
   8   8   9      633.42      663.00     76.87 o
   9   8   9      317.31      396.10     81.29 o
 -12   9   9       55.25       14.35     75.63 o
 -11   9   9     1869.59     1835.61    116.34 o
 -10   9   9      824.99      859.49     84.05 o
  -9   9   9     2683.80     2596.34    103.05 o
  -8   9   9      372.66      358.90     62.11 o
  -7   9   9       12.77      -21.49     29.85 o
  -6   9   9     1980.62     2071.53     69.10 o
  -5   9   9      201.43      204.48     34.94 o
  -4   9   9       25.37       14.57     19.32 o
  -3   9   9      106.97       91.84     22.46 o
  -2   9   9       36.46       14.31     20.66 o
  -1   9   9     2342.08     2397.95     75.84 o
   0   9   9     2569.93     2584.66    105.24 o
   1   9   9     6797.51     7012.58    269.58 o
   2   9   9     1646.59     1652.96     96.72 o
   3   9   9      595.16      707.19    120.19 o
   4   9   9      149.31      160.52     61.60 o
   5   9   9      499.70      534.56     42.14 o
   6   9   9       49.28      159.23     65.99 o
   7   9   9      124.32      144.30     50.71 o
   8   9   9      469.56      521.47     80.74 o
   9   9   9       11.45       16.52     53.92 o
 -11  10   9        5.30      -21.53     47.68 o
 -10  10   9       58.21       22.09     44.76 o
  -9  10   9       31.15       22.02     52.19 o
  -8  10   9      479.02      444.74     47.51 o
  -7  10   9       17.22       50.51     31.94 o
  -6  10   9     3370.64     3574.13    137.73 o
  -5  10   9      554.37      473.77     39.61 o
  -4  10   9     4710.11     4795.50    136.50 o
  -3  10   9     1098.18     1144.92     46.94 o
  -2  10   9      703.70      687.35     60.09 o
  -1  10   9      362.01      301.94     27.89 o
   0  10   9       31.59       19.35     55.56 o
   1  10   9       53.20       46.08     35.80 o
   2  10   9      872.76      907.43     64.66 o
   3  10   9      305.18      222.64     45.10 o
   4  10   9     1733.57     1888.17    100.55 o
   5  10   9     1795.20     1723.99    136.76 o
   6  10   9     1871.00     2409.57    234.83 o
   7  10   9       84.46      176.01     64.35 o
   8  10   9      669.90      689.16     79.92 o
 -11  11   9     2951.39     2729.02    136.98 o
 -10  11   9     1397.84     1310.60     75.81 o
  -9  11   9     1918.03     1885.78    161.72 o
  -8  11   9      847.35      883.04     59.76 o
  -7  11   9      113.29      133.29     39.57 o
  -6  11   9       60.77       50.62     35.90 o
  -5  11   9     1003.89      873.57     44.96 o
  -4  11   9      760.94      755.49     42.13 o
  -3  11   9       25.09       20.48     21.20 o
  -2  11   9      568.79      496.09     63.52 o
  -1  11   9     1495.27     1673.67     81.14 o
   0  11   9      199.57      134.85     44.63 o
   1  11   9     3984.18     4293.92    180.43 o
   2  11   9        1.66       30.56     55.52 o
   3  11   9     1976.23     1928.86    143.85 o
   4  11   9      225.91      247.16     51.27 o
   5  11   9      234.97      258.48     77.55 o
   6  11   9       76.37      141.67    113.47 o
   7  11   9      836.82      829.85     87.69 o
 -10  12   9       13.31       39.07     46.66 o
  -9  12   9       78.55       76.95     48.39 o
  -8  12   9       40.39       81.55     45.34 o
  -7  12   9     2701.70     2648.78    110.50 o
  -6  12   9      657.60      640.27     81.49 o
  -5  12   9     3763.63     3700.81    144.75 o
  -4  12   9     2102.07     2153.50     72.19 o
  -3  12   9      825.74      851.38     53.32 o
  -2  12   9     1785.15     1679.06     80.83 o
  -1  12   9      280.97      232.80     44.20 o
   0  12   9      360.46      393.31     49.14 o
   1  12   9       48.34       69.66     41.96 o
   2  12   9      564.63      593.17    199.25 o
   3  12   9        2.13       78.92     54.06 o
   4  12   9      921.15      972.45    132.27 o
   5  12   9       37.92       26.92     49.68 o
   6  12   9      668.59      655.18    123.38 o
   7  12   9      492.23      519.66     72.28 o
  -9  13   9      109.54      157.36     53.17 o
  -8  13   9     1720.30     1766.18     93.93 o
  -7  13   9      143.97      212.95     46.89 o
  -6  13   9       84.81       58.48     40.62 o
  -5  13   9      175.91      227.14     65.20 o
  -4  13   9      923.00      821.59     71.87 o
  -3  13   9        2.89       68.68     42.82 o
  -2  13   9     1029.04     1061.58    166.16 o
  -1  13   9      436.88      420.49     87.62 o
   0  13   9      743.96      891.30     73.83 o
   1  13   9     1588.33     1469.20    173.23 o
   2  13   9      173.68      201.02     49.84 o
   3  13   9      321.73      303.96     65.41 o
   4  13   9        2.89       36.03     49.70 o
   5  13   9      123.80      118.73     64.59 o
   6  13   9       47.00      -28.13     74.19 o
  -8  14   9      531.45      647.48     80.50 o
  -7  14   9     1713.68     1699.92     92.45 o
  -6  14   9      176.64      116.54     64.56 o
  -5  14   9     6035.14     6108.14    315.45 o
  -4  14   9       51.53       -3.19     77.55 o
  -3  14   9      658.12      685.79     57.69 o
  -2  14   9        6.10       22.37     49.75 o
  -1  14   9      222.80      162.52     48.21 o
   0  14   9        0.15       36.46     45.12 o
   1  14   9       88.42       70.14     48.08 o
   2  14   9       10.63       29.98     59.73 o
   3  14   9       62.26       45.04     76.94 o
   4  14   9       14.59       72.66     57.43 o
   5  14   9      839.25      827.53    137.31 o
  -7  15   9      324.82      246.46     67.86 o
  -6  15   9        4.52       43.96     56.97 o
  -5  15   9       28.88       21.78     55.27 o
  -4  15   9       67.91      152.66     59.70 o
  -3  15   9      270.21      394.91     80.94 o
  -2  15   9     1041.34     1093.98     99.97 o
  -1  15   9       97.35      192.50     71.84 o
   0  15   9      844.37      904.75    203.61 o
   1  15   9       18.24      -38.93     80.07 o
   2  15   9      452.29      376.62    113.47 o
   3  15   9        1.95        8.54     66.52 o
  -4  16   9      487.85      457.26     70.33 o
  -3  16   9      162.52      172.39     59.58 o
  -2  16   9      853.87     1009.70    100.94 o
  -1  16   9      433.81      308.08    129.08 o
   0  16   9       26.00       19.14     93.16 o
   1  16   9      106.93      129.45     66.66 o
 -14   0  10     1618.81     1728.26    163.49 o
 -12   0  10     2282.90     2339.94    205.79 o
 -10   0  10      242.25      373.48     57.96 o
  -8   0  10     3255.96     3645.30    239.03 o
  -6   0  10     4583.23     5156.24    274.78 o
  -4   0  10     2630.99     2769.08    277.30 o
  -2   0  10     4962.44     5112.69    178.74 o
   0   0  10      163.40      139.24     27.17 o
   2   0  10     2991.45     3204.14    106.75 o
   4   0  10     3817.17     3795.50    590.36 o
   6   0  10     7603.87     7530.55    269.34 o
   8   0  10     1653.42     1742.36    154.09 o
  10   0  10        4.75     -102.73     89.97 o
 -14   1  10      476.95      458.52     55.76 o
 -13   1  10     1809.22     1885.82     93.78 o
 -12   1  10      428.36      484.60     59.13 o
 -11   1  10      937.33     1027.41    122.76 o
 -10   1  10      219.02      232.63     41.16 o
  -9   1  10     2471.61     2821.66    100.16 o
  -8   1  10       33.50       48.09     25.90 o
  -7   1  10     1675.10     1753.10     61.34 o
  -6   1  10       65.32       85.18     24.91 o
  -5   1  10      118.05      148.02     21.45 o
  -4   1  10       55.04       91.65     17.70 o
  -3   1  10     4267.59     4309.79    183.02 o
  -2   1  10      533.76      592.55     31.77 o
  -1   1  10     2272.45     2125.81     66.03 o
   0   1  10     2350.84     2347.47    132.93 o
   1   1  10     1091.12     1018.20     88.77 o
   2   1  10     1713.21     1550.56    133.86 o
   3   1  10     4372.45     4301.43    107.26 o
   4   1  10      626.00      644.84     31.78 o
   5   1  10     1754.73     1693.54     53.29 o
   6   1  10       70.89       66.88     24.16 o
   7   1  10     2738.22     2654.57    100.80 o
   8   1  10      780.47      871.91     69.66 o
   9   1  10     5212.99     5378.41    232.58 o
  10   1  10      671.84      717.58     69.67 o
 -14   2  10      304.54      251.72     56.30 o
 -13   2  10      923.68      851.24     88.73 o
 -12   2  10      195.99      178.34     52.84 o
 -11   2  10       26.63       21.36     43.65 o
 -10   2  10        9.88      -36.82     36.22 o
  -9   2  10     3012.99     2959.06    238.80 o
  -8   2  10     1885.35     2106.90     81.01 o
  -7   2  10      218.59      200.49     32.69 o
  -6   2  10      503.99      524.16     53.90 o
  -5   2  10     3233.97     3378.86    133.67 o
  -4   2  10       67.13       56.18     19.83 o
  -3   2  10     3457.33     3408.00    157.72 o
  -2   2  10     3167.37     2915.52     77.43 o
  -1   2  10     3765.56     3667.53     92.44 o
   0   2  10      883.80      900.93     30.92 o
   1   2  10       19.79       36.97     12.44 o
   2   2  10      279.20      282.60     21.90 o
   3   2  10     7772.17     7773.49    196.73 o
   4   2  10      662.71      725.91     30.99 o
   5   2  10     4803.06     5044.40    149.66 o
   6   2  10     2626.85     2843.49     93.84 o
   7   2  10     2718.26     2882.68     94.09 o
   8   2  10      386.52      395.58    112.80 o
   9   2  10       23.90        0.50     58.45 o
  10   2  10       14.89       12.76     68.82 o
 -14   3  10     1562.94     1612.10     93.44 o
 -13   3  10        5.11       64.59     47.34 o
 -12   3  10     2398.90     2567.34    114.85 o
 -11   3  10       33.51       46.94     29.58 o
 -10   3  10     2792.76     2799.49    120.85 o
  -9   3  10       99.66      119.06     25.42 o
  -8   3  10     2645.93     2891.36     85.29 o
  -7   3  10      731.28      733.79     47.05 o
  -6   3  10     2069.28     1962.82    130.74 o
  -5   3  10       56.50       44.95     27.83 o
  -4   3  10      435.03      422.69     27.57 o
  -3   3  10      494.44      460.81     27.35 o
  -2   3  10     5138.84     5102.99    111.15 o
  -1   3  10      146.67      147.53     21.56 o
   0   3  10     7378.30     7169.51    182.77 o
   1   3  10        0.05       26.56     17.20 o
   2   3  10     6297.41     6184.49    153.06 o
   3   3  10     1030.53     1070.42     35.28 o
   4   3  10     1209.26     1216.47     77.90 o
   5   3  10      688.56      800.06     99.93 o
   6   3  10        6.01        3.24     28.22 o
   7   3  10      429.94      474.91     42.66 o
   8   3  10     3150.79     3246.58    242.80 o
   9   3  10      211.05      362.10     54.40 o
  10   3  10     1486.05     1526.83    150.74 o
 -13   4  10      647.93      524.34     59.34 o
 -12   4  10      315.72      340.01     40.18 o
 -11   4  10      118.04      157.81     34.56 o
 -10   4  10       29.00       58.02     31.01 o
  -9   4  10     2939.52     3206.18    134.87 o
  -8   4  10      407.11      424.62     35.76 o
  -7   4  10      352.63      433.42     44.92 o
  -6   4  10      982.65     1093.89     92.60 o
  -5   4  10     1629.41     1602.70     52.91 o
  -4   4  10     2456.35     2514.01     76.32 o
  -3   4  10     3634.18     3585.64     86.33 o
  -2   4  10      106.42      102.05     17.16 o
  -1   4  10    10069.01     9957.51    243.35 o
   0   4  10      137.51      126.58     23.66 o
   1   4  10        2.37       -6.55     13.41 o
   2   4  10      482.74      459.39     35.57 o
   3   4  10     4699.94     4636.93    135.23 o
   4   4  10        2.98       71.76     31.12 o
   5   4  10     7827.06     8324.48    319.07 o
   6   4  10      310.32      325.66     50.96 o
   7   4  10      719.98      798.63     48.21 o
   8   4  10     1034.26     1130.20     77.99 o
   9   4  10       33.61       68.82     94.67 o
  10   4  10        5.47       90.31     77.55 o
 -13   5  10      312.12      346.95     56.80 o
 -12   5  10      302.56      369.54     42.49 o
 -11   5  10     3044.44     3162.88    110.62 o
 -10   5  10      164.21      163.73     33.18 o
  -9   5  10     4347.65     4517.49    132.41 o
  -8   5  10      367.65      425.77     34.89 o
  -7   5  10      929.08      959.80     38.63 o
  -6   5  10      530.97      512.42     41.06 o
  -5   5  10      127.37      113.55     26.77 o
  -4   5  10      204.06      251.37     30.64 o
  -3   5  10      828.08      922.29     92.99 o
  -2   5  10      678.54      683.88     29.59 o
  -1   5  10     1133.48     1235.95     39.51 o
   0   5  10     5048.40     4932.49    148.76 o
   1   5  10     1155.30     1089.84     60.26 o
   2   5  10     3668.63     4031.68    126.55 o
   3   5  10      534.18      531.39     36.65 o
   4   5  10     1568.34     1550.81    101.81 o
   5   5  10      159.46      111.34     31.62 o
   6   5  10       35.61       17.10     34.11 o
   7   5  10      252.72      312.47     40.17 o
   8   5  10     2330.53     2512.05    139.16 o
   9   5  10      543.29      600.77     70.93 o
  10   5  10      820.04      849.02    107.76 o
 -13   6  10      417.43      394.36     51.99 o
 -12   6  10      790.92      879.05    120.75 o
 -11   6  10      535.64      608.50     81.99 o
 -10   6  10      323.48      354.97     47.94 o
  -9   6  10      586.11      648.43     60.38 o
  -8   6  10     2076.62     2188.75    134.90 o
  -7   6  10       60.92       60.07     38.77 o
  -6   6  10     8307.44     8380.35    217.22 o
  -5   6  10     1054.40     1042.48     49.26 o
  -4   6  10     2924.59     2902.36    128.85 o
  -3   6  10      946.04      947.34     49.76 o
  -2   6  10      119.49      123.92     21.83 o
  -1   6  10     3450.03     3525.15     92.70 o
   0   6  10       95.90       71.07     44.48 o
   1   6  10      125.40       96.39     40.67 o
   2   6  10        7.46      -42.45     37.94 o
   3   6  10     4289.17     4788.30    233.19 o
   4   6  10      533.11      637.34     42.70 o
   5   6  10     1272.40     1405.58    107.79 o
   6   6  10     3558.03     3678.31    128.68 o
   7   6  10       97.54       82.64     34.46 o
   8   6  10     1038.32     1095.94     90.68 o
   9   6  10      173.03       80.34     60.10 o
 -13   7  10      193.59      198.75     53.41 o
 -12   7  10       66.79      103.05     44.50 o
 -11   7  10     2210.35     2245.14     95.74 o
 -10   7  10      379.73      387.81     41.93 o
  -9   7  10     3250.23     3275.42    150.12 o
  -8   7  10     1745.24     1667.48    107.77 o
  -7   7  10       61.10       66.93     20.10 o
  -6   7  10      116.49      185.74     33.53 o
  -5   7  10     1332.91     1315.72     50.16 o
  -4   7  10      988.77      958.18     63.55 o
  -3   7  10     1969.97     2023.99     72.31 o
  -2   7  10        2.57        3.44     15.37 o
  -1   7  10      898.79      927.43     30.32 o
   0   7  10        4.05       36.47     44.65 o
   1   7  10     4985.44     5520.74    183.04 o
   2   7  10      825.62     1144.21     65.88 o
   3   7  10     2074.18     2118.86     81.82 o
   4   7  10      653.02      796.81     79.01 o
   5   7  10      212.28      129.02     37.41 o
   6   7  10       14.18       -4.06     33.82 o
   7   7  10      745.31      949.19     81.12 o
   8   7  10      471.26      496.78     83.26 o
   9   7  10     2111.40     2031.50    199.25 o
 -12   8  10      727.44      609.10     56.27 o
 -11   8  10      278.42      269.30     48.18 o
 -10   8  10        9.75       42.66     35.73 o
  -9   8  10       30.54        9.52     37.21 o
  -8   8  10     2266.41     2287.33    104.54 o
  -7   8  10     1587.02     1811.75     80.96 o
  -6   8  10     1826.23     1871.70     68.73 o
  -5   8  10     5056.83     5276.24    137.52 o
  -4   8  10     4052.34     4048.15    130.77 o
  -3   8  10     1206.83     1139.80     47.98 o
  -2   8  10        5.88       35.00     32.78 o
  -1   8  10       16.72       17.71     20.92 o
   0   8  10        0.84       12.57     53.21 o
   1   8  10     2626.32     2823.25    113.86 o
   2   8  10       86.04      170.30     37.53 o
   3   8  10        7.15      -20.05     34.54 o
   4   8  10     1105.51     1297.53     73.90 o
   5   8  10      789.64      714.68     49.06 o
   6   8  10     3974.98     4115.75    201.75 o
   7   8  10      213.56      197.43     68.65 o
   8   8  10      896.58      873.52    126.06 o
 -12   9  10     1244.13     1053.07     88.16 o
 -11   9  10      688.42      629.70     57.88 o
 -10   9  10     2180.53     2072.54    183.30 o
  -9   9  10      412.99      402.29     56.32 o
  -8   9  10      109.52      131.83     67.76 o
  -7   9  10        3.32       35.93     33.81 o
  -6   9  10       75.53       76.31     26.65 o
  -5   9  10      391.82      377.37     28.81 o
  -4   9  10      162.97      166.38     29.04 o
  -3   9  10     1192.93     1360.69    155.89 o
  -2   9  10     2654.32     2692.95     90.89 o
  -1   9  10      111.34      123.96     31.83 o
   0   9  10     8933.12     9045.95    312.07 o
   1   9  10     1469.41     1346.08    170.71 o
   2   9  10     3897.06     3992.11    287.04 o
   3   9  10      386.57      512.86     59.96 o
   4   9  10      115.71      194.34     42.03 o
   5   9  10        6.47       50.28     36.57 o
   6   9  10     1023.56     1004.48    109.61 o
   7   9  10      452.28      590.92    142.51 o
   8   9  10       13.07      -53.41     75.13 o
 -11  10  10        5.36      -24.48     50.50 o
 -10  10  10       71.14      -30.35     51.09 o
  -9  10  10       70.52       19.17     43.99 o
  -8  10  10      238.05      308.13     52.92 o
  -7  10  10     2143.92     2182.29    170.64 o
  -6  10  10       15.40       10.88     31.12 o
  -5  10  10     2907.33     3107.67     99.00 o
  -4  10  10       61.63       58.55     22.63 o
  -3  10  10     6988.53     6890.68    188.01 o
  -2  10  10      569.00      492.77     36.14 o
  -1  10  10      647.29      694.59     67.51 o
   0  10  10       22.75       52.87     60.76 o
   1  10  10      624.24      544.43     59.32 o
   2  10  10      105.49       86.65     42.97 o
   3  10  10     2532.59     2619.16    128.82 o
   4  10  10      162.59       86.74     59.76 o
   5  10  10     1789.38     1837.74    131.74 o
   6  10  10      329.89      430.89     70.57 o
   7  10  10      990.42     1071.00     82.91 o
 -10  11  10     2250.73     2192.13    214.07 o
  -9  11  10     1599.20     1655.93     88.45 o
  -8  11  10      138.45      123.00     58.68 o
  -7  11  10        3.79       30.65     37.74 o
  -6  11  10      381.49      278.43     60.72 o
  -5  11  10      476.33      563.19     55.83 o
  -4  11  10       10.37       10.16     29.08 o
  -3  11  10      304.57      260.75     28.09 o
  -2  11  10      759.16      731.34     53.50 o
  -1  11  10     1716.37     1795.52     91.75 o
   0  11  10     9308.94     9336.94    337.13 o
   1  11  10       88.96      142.18     50.76 o
   2  11  10     2226.60     2353.70    115.65 o
   3  11  10        0.20       35.16     46.83 o
   4  11  10        0.68      -41.08     51.03 o
   5  11  10        7.97       10.66     48.31 o
   6  11  10     1804.63     1943.91    114.26 o
   7  11  10        4.40       40.37     64.96 o
 -10  12  10      479.53      407.55     59.89 o
  -9  12  10       60.95       61.75     48.59 o
  -8  12  10      665.27      687.04     77.19 o
  -7  12  10       85.86      124.67     40.27 o
  -6  12  10     3804.70     4210.11    221.06 o
  -5  12  10     1693.81     1931.56    167.16 o
  -4  12  10     1672.89     1725.86    104.12 o
  -3  12  10     1267.11     1194.52     68.19 o
  -2  12  10       42.40       53.93     45.99 o
  -1  12  10        9.66       59.38    100.38 o
   0  12  10       20.98      104.94     51.94 o
   1  12  10      158.01      200.89     47.91 o
   2  12  10       31.54       36.04    111.46 o
   3  12  10     1709.97     1562.31    108.77 o
   4  12  10       66.24      119.69     52.77 o
   5  12  10     1102.80      945.88    131.26 o
   6  12  10      700.11      670.70     92.32 o
  -9  13  10     2657.15     2482.55    149.81 o
  -8  13  10       79.90       96.02     54.22 o
  -7  13  10      390.77      442.77     49.91 o
  -6  13  10       29.80      -28.80     50.56 o
  -5  13  10      122.71      150.96     55.02 o
  -4  13  10      131.31      168.20    122.54 o
  -3  13  10     1536.83     1694.97     94.18 o
  -2  13  10      116.98       71.40     48.97 o
  -1  13  10     1586.49     1625.67     90.46 o
   0  13  10      279.45      361.04     74.70 o
   1  13  10      458.52      474.23     61.84 o
   2  13  10      399.90      474.88     92.49 o
   3  13  10      228.45      210.63     57.30 o
   4  13  10       41.92       11.48     61.01 o
   5  13  10       14.72      106.57     66.50 o
  -7  14  10      387.27      434.94    183.97 o
  -6  14  10     2689.22     3193.60    176.80 o
  -5  14  10        0.16       -6.82     64.60 o
  -4  14  10     2790.19     3008.08    271.59 o
  -3  14  10      474.82      434.42     63.84 o
  -2  14  10      263.50      271.27     60.60 o
  -1  14  10       89.31      173.42     67.09 o
   0  14  10     1200.15     1376.31    108.46 o
   1  14  10        0.15      -65.58     56.21 o
   2  14  10      457.34      265.62     78.22 o
   3  14  10       93.03       41.69     57.33 o
   4  14  10      727.42      613.79     75.51 o
  -6  15  10      285.24      245.22     65.99 o
  -5  15  10       39.53       97.39     61.20 o
  -4  15  10      115.41      244.45     83.70 o
  -3  15  10      507.38      510.22     85.78 o
  -2  15  10      269.15      224.11     63.18 o
  -1  15  10      964.18      765.95     82.76 o
   0  15  10      625.09      689.53    151.91 o
   1  15  10     1079.55     1104.16    237.18 o
   2  15  10       79.05       81.57     66.17 o
 -13   0  11     2558.93     2511.24    298.45 o
 -11   0  11      230.69      162.86     49.05 o
  -9   0  11     7343.83     7699.17    331.48 o
  -7   0  11     4105.40     4950.51    178.64 o
  -5   0  11     2571.58     2923.49    378.18 o
  -3   0  11      612.89      651.34     63.24 o
  -1   0  11     1140.05      900.99    185.99 o
   1   0  11      113.53      115.28     36.76 o
   3   0  11      982.32     1122.35     70.67 o
   5   0  11     2065.33     2367.25    235.00 o
   7   0  11     3404.59     3522.66    205.12 o
   9   0  11       36.13       47.00     64.12 o
 -13   1  11       91.33       78.66     44.18 o
 -12   1  11     2363.75     2269.68    116.48 o
 -11   1  11      108.99       96.35     36.99 o
 -10   1  11     3432.06     3863.82    119.32 o
  -9   1  11       41.84       83.29     42.54 o
  -8   1  11      770.88      819.74     42.97 o
  -7   1  11      262.39      254.00     25.56 o
  -6   1  11       23.28        0.49     23.56 o
  -5   1  11      325.39      369.08     28.69 o
  -4   1  11     6999.45     7055.04    216.34 o
  -3   1  11     1433.34     1456.11     51.19 o
  -2   1  11     2033.89     1796.65     53.71 o
  -1   1  11     2999.29     2993.02     86.20 o
   0   1  11       97.59       99.48     18.21 o
   1   1  11     1132.55     1035.12     37.04 o
   2   1  11     3772.93     3523.92     91.74 o
   3   1  11       38.63       54.51     20.22 o
   4   1  11     2337.40     2337.18     80.75 o
   5   1  11       79.71       68.76     45.88 o
   6   1  11       97.02       60.22     35.50 o
   7   1  11      387.99      503.95     58.21 o
   8   1  11     4097.64     4519.00    204.37 o
   9   1  11      709.96      804.50     81.78 o
 -13   2  11      970.34      947.30     75.85 o
 -12   2  11        3.61       16.12     43.82 o
 -11   2  11      126.35       88.47     39.06 o
 -10   2  11      299.96      316.23     43.75 o
  -9   2  11     2234.75     2469.65    115.72 o
  -8   2  11      771.44      891.88     47.54 o
  -7   2  11     2818.04     2713.04     81.49 o
  -6   2  11       51.65       75.63     21.90 o
  -5   2  11      645.79      697.72     32.82 o
  -4   2  11     2483.84     2409.75    103.26 o
  -3   2  11      228.01      202.14     20.72 o
  -2   2  11     2407.15     2293.95     72.45 o
  -1   2  11      994.66      988.65     77.35 o
   0   2  11      363.14      337.23     23.36 o
   1   2  11        4.31        1.33     16.62 o
   2   2  11      854.99     1022.26    169.89 o
   3   2  11     1361.52     1375.57     64.93 o
   4   2  11     1705.63     1954.54    109.59 o
   5   2  11     1771.63     1960.67     97.11 o
   6   2  11       13.47       20.73     27.31 o
   7   2  11     1454.63     1537.41    158.22 o
   8   2  11       17.65       19.82     47.17 o
   9   2  11       13.85       -3.91     45.03 o
 -13   3  11     2517.64     2750.01    130.69 o
 -12   3  11      250.81      241.36     44.37 o
 -11   3  11      857.14      934.31     59.43 o
 -10   3  11      224.40      210.57     54.14 o
  -9   3  11      746.71      803.48     75.04 o
  -8   3  11      482.29      419.15     51.70 o
  -7   3  11     1948.59     1778.96     61.67 o
  -6   3  11       90.64       86.19     18.63 o
  -5   3  11      709.03      730.42     40.14 o
  -4   3  11      554.14      607.87     43.66 o
  -3   3  11     1105.43     1135.87     46.24 o
  -2   3  11        0.58       -4.37     23.94 o
  -1   3  11     4691.37     4688.73    133.65 o
   0   3  11     1205.56     1178.72     42.64 o
   1   3  11     1546.01     1478.90     55.77 o
   2   3  11       77.97       73.85     16.67 o
   3   3  11      917.53     1052.04     51.27 o
   4   3  11     1197.32     1280.15    104.28 o
   5   3  11       89.33       72.41     31.91 o
   6   3  11      577.91      603.71     47.49 o
   7   3  11      334.23      425.16     42.58 o
   8   3  11      154.29      125.24     50.08 o
   9   3  11      636.95      622.75    124.55 o
 -13   4  11        4.43        1.50     45.95 o
 -12   4  11      153.02       95.97     43.11 o
 -11   4  11      446.75      454.25     55.30 o
 -10   4  11      715.10      925.95     67.62 o
  -9   4  11      473.54      480.64     58.69 o
  -8   4  11     1969.88     2193.19     89.93 o
  -7   4  11       78.10       53.93     29.37 o
  -6   4  11      287.07      327.38     30.05 o
  -5   4  11     5845.23     5453.73    138.88 o
  -4   4  11     1828.19     1819.31     70.26 o
  -3   4  11      491.75      460.04     45.36 o
  -2   4  11     1948.00     1864.20     79.95 o
  -1   4  11       12.25       11.10     23.74 o
   0   4  11     1033.82      948.91     49.18 o
   1   4  11      158.82      113.16     27.81 o
   2   4  11     3563.68     3498.64    146.42 o
   3   4  11       85.98       97.73     29.00 o
   4   4  11     3999.26     4240.02    169.24 o
   5   4  11      476.76      413.31     39.09 o
   6   4  11      798.64      809.87     49.30 o
   7   4  11       93.65      110.49     39.69 o
   8   4  11       35.25       74.29     41.64 o
   9   4  11      485.39      463.96     90.31 o
 -13   5  11     1382.26     1314.77     79.21 o
 -12   5  11      694.38      550.16     48.79 o
 -11   5  11      382.73      439.46     45.55 o
 -10   5  11     4161.46     4081.11    171.29 o
  -9   5  11     1215.59     1253.96    137.22 o
  -8   5  11     2312.57     2524.39    124.05 o
  -7   5  11      169.33      265.15     38.06 o
  -6   5  11      200.40      228.31     50.17 o
  -5   5  11      581.16      593.04     47.99 o
  -4   5  11       44.89       72.16     32.46 o
  -3   5  11      213.20      251.27     33.68 o
  -2   5  11      152.09      178.90     20.19 o
  -1   5  11     3754.38     3419.17    110.13 o
   0   5  11     1796.89     1807.76    284.35 o
   1   5  11      827.10     1015.44     65.97 o
   2   5  11     1091.85     1184.70     53.50 o
   3   5  11      385.06      376.91     35.22 o
   4   5  11      158.55      164.22     35.19 o
   5   5  11      263.32      282.50     36.49 o
   6   5  11      287.46      314.86     42.64 o
   7   5  11      425.12      380.43     43.40 o
   8   5  11      230.00      271.81     54.49 o
   9   5  11      916.22      812.48    112.63 o
 -12   6  11       17.39       18.20     38.25 o
 -11   6  11      326.90      365.92     41.98 o
 -10   6  11     1978.15     2050.89    128.21 o
  -9   6  11      352.22      329.88     38.58 o
  -8   6  11      966.07      985.55     54.87 o
  -7   6  11     3117.51     3144.51    118.60 o
  -6   6  11      142.33      123.83     37.20 o
  -5   6  11     6665.22     6777.21    264.00 o
  -4   6  11      115.10      123.15     22.65 o
  -3   6  11     1834.51     1843.92    108.59 o
  -2   6  11        8.98       22.29     18.46 o
  -1   6  11      424.54      479.74     52.54 o
   0   6  11      432.58      584.26     52.62 o
   1   6  11       99.28      104.18     33.11 o
   2   6  11      968.17     1088.25     59.39 o
   3   6  11      499.72      601.49     43.50 o
   4   6  11     1638.77     1792.54     67.44 o
   5   6  11     3711.76     3842.16    143.40 o
   6   6  11      305.01      283.80     38.55 o
   7   6  11     2316.48     2483.46    118.57 o
   8   6  11      145.48      143.95     52.86 o
 -12   7  11     1213.19     1193.72     62.72 o
 -11   7  11      164.47      282.87     52.58 o
 -10   7  11     4406.01     4321.89    190.40 o
  -9   7  11      185.18      232.62     36.14 o
  -8   7  11     1910.14     1669.99     82.25 o
  -7   7  11     1745.71     1804.23     65.62 o
  -6   7  11       86.99       43.53     30.73 o
  -5   7  11     1462.06     1705.96     65.56 o
  -4   7  11      828.11      840.73     87.57 o
  -3   7  11      411.83      392.15     26.29 o
  -2   7  11     2117.40     2279.03    118.42 o
  -1   7  11      299.05      371.60     83.47 o
   0   7  11     3791.44     3803.70    159.19 o
   1   7  11       48.91       65.78     35.69 o
   2   7  11     1785.25     2123.43    152.08 o
   3   7  11      534.73      600.02     69.18 o
   4   7  11      442.40      583.22     48.96 o
   5   7  11      617.79      641.43     50.97 o
   6   7  11     1117.78     1090.01     61.37 o
   7   7  11       66.03       13.65     61.77 o
   8   7  11     2039.80     1974.71    150.23 o
 -12   8  11       14.64       -5.49     46.79 o
 -11   8  11      106.53       66.18     45.55 o
 -10   8  11      216.69      162.39     47.27 o
  -9   8  11      344.03      423.09     46.23 o
  -8   8  11        6.24       -1.80     33.87 o
  -7   8  11     5119.95     5559.12    415.67 o
  -6   8  11      334.92      361.60     48.66 o
  -5   8  11     1069.13     1038.99     50.03 o
  -4   8  11     1722.42     1688.82     73.63 o
  -3   8  11     1753.69     1692.65     68.93 o
  -2   8  11      324.37      393.58     53.99 o
  -1   8  11       88.38      118.20     27.77 o
   0   8  11      405.51      582.19     87.12 o
   1   8  11      630.00      680.33     78.73 o
   2   8  11      948.69     1008.87     97.02 o
   3   8  11     2099.40     2035.34     92.16 o
   4   8  11       45.19       12.91     37.60 o
   5   8  11     2311.61     2455.70    104.23 o
   6   8  11      190.22      110.70     83.74 o
   7   8  11     1973.05     2164.61    217.71 o
   8   8  11       17.86       45.63     55.33 o
 -11   9  11     1113.90     1102.53    101.28 o
 -10   9  11      622.08      514.33     58.44 o
  -9   9  11      513.75      559.46     84.55 o
  -8   9  11       68.27       54.06     39.89 o
  -7   9  11       78.41       98.19     40.32 o
  -6   9  11      361.61      312.98     32.00 o
  -5   9  11      225.10      291.17     37.78 o
  -4   9  11     2451.22     2231.57     92.13 o
  -3   9  11        8.93       17.67     26.74 o
  -2   9  11     1038.44     1205.36     56.79 o
  -1   9  11     4705.53     5453.18    151.95 o
   0   9  11      321.00      285.61     74.19 o
   1   9  11     4126.40     4132.12    144.11 o
   2   9  11      712.56      778.64     72.40 o
   3   9  11       38.75      126.05     52.09 o
   4   9  11      291.57      364.54     59.34 o
   5   9  11     2162.32     2317.70    100.81 o
   6   9  11       48.81       70.50     58.30 o
   7   9  11      237.87      195.77    100.04 o
 -11  10  11       26.02       53.75     52.76 o
 -10  10  11       52.30       94.73     49.04 o
  -9  10  11      552.46      445.37     52.17 o
  -8  10  11       76.54       14.43     40.83 o
  -7  10  11      188.74      273.45     51.95 o
  -6  10  11     1621.57     1824.41     84.35 o
  -5  10  11       20.67       11.43     35.52 o
  -4  10  11     4780.37     5026.33    162.61 o
  -3  10  11       75.45       97.25     28.97 o
  -2  10  11     1044.16     1135.04     70.62 o
  -1  10  11       78.72       41.63     36.78 o
   0  10  11      357.95      425.27    161.65 o
   1  10  11        1.91       -6.40     42.13 o
   2  10  11     1893.47     1892.16    141.50 o
   3  10  11        2.19      -41.09     49.72 o
   4  10  11     1547.65     1722.65     78.20 o
   5  10  11       97.90       58.49     55.17 o
   6  10  11     1082.05     1266.65    215.19 o
   7  10  11       59.44       45.72     61.94 o
 -10  11  11      320.61      289.23     71.25 o
  -9  11  11      185.08      149.15     49.99 o
  -8  11  11        0.41      -33.80     39.38 o
  -7  11  11       51.98       11.82     43.03 o
  -6  11  11       16.18       24.43     34.98 o
  -5  11  11      147.67      171.79     37.93 o
  -4  11  11        0.02       40.03     28.58 o
  -3  11  11     1603.26     1624.11     96.25 o
  -2  11  11      285.21      301.42     47.18 o
  -1  11  11     2429.14     2624.55    126.32 o
   0  11  11      755.90      755.18     97.02 o
   1  11  11     5635.55     6125.26    271.43 o
   2  11  11       28.68       44.77    131.94 o
   3  11  11        2.70       -4.38     72.68 o
   4  11  11      148.51      150.93     41.28 o
   5  11  11      682.89      763.02     74.02 o
   6  11  11      336.54      212.78     89.80 o
  -9  12  11       52.09       65.53     66.88 o
  -8  12  11       46.58       19.03     47.16 o
  -7  12  11     1009.63      953.67     93.35 o
  -6  12  11     1646.63     1844.48    207.09 o
  -5  12  11     2442.25     2389.50    113.66 o
  -4  12  11     1065.18     1153.20    123.54 o
  -3  12  11     1806.07     1925.16    108.35 o
  -2  12  11        1.97        7.98     57.58 o
  -1  12  11      298.79      280.59     51.06 o
   0  12  11      363.79      468.52     57.12 o
   1  12  11       64.77      131.60     57.21 o
   2  12  11      276.15      429.25     74.53 o
   3  12  11      571.40      511.19     65.01 o
   4  12  11      422.25      415.86     65.12 o
   5  12  11      842.00      800.55    182.96 o
  -8  13  11     1308.15     1263.53     93.63 o
  -7  13  11      215.15      220.11     69.12 o
  -6  13  11       88.56       71.37     64.87 o
  -5  13  11       16.18       31.48     74.77 o
  -4  13  11      962.54      971.83     86.12 o
  -3  13  11       38.03       48.49     44.48 o
  -2  13  11     2074.56     2135.28    139.66 o
  -1  13  11       22.28      155.45     68.82 o
   0  13  11     2577.10     2572.80    163.87 o
   1  13  11      986.48      971.25     78.54 o
   2  13  11     1339.77     1333.24    100.98 o
   3  13  11       82.99       41.91     57.40 o
   4  13  11        1.63       77.87     66.75 o
  -6  14  11       49.77       -1.18     59.58 o
  -5  14  11     3446.06     3819.91    609.32 o
  -4  14  11        3.17       15.57     54.67 o
  -3  14  11      185.30      228.62    116.49 o
  -2  14  11      267.93      275.79     54.85 o
  -1  14  11      244.08      207.94     74.70 o
   0  14  11        0.04      -18.33     51.19 o
   1  14  11      480.67      381.66     64.69 o
   2  14  11      155.49      127.62     67.58 o
  -4  15  11      484.08      363.17     69.89 o
  -3  15  11      448.71      433.41    100.04 o
  -2  15  11     1127.81     1057.25    125.73 o
  -1  15  11      618.87      644.41     80.07 o
   0  15  11      859.31     1039.54     97.02 o
 -12   0  12      352.06      356.11     59.46 o
 -10   0  12      294.28      371.45     56.44 o
  -8   0  12     5797.47     6085.48    363.75 o
  -6   0  12     1579.26     1595.42     88.05 o
  -4   0  12      586.26      581.42     51.28 o
  -2   0  12       90.19       62.57     38.44 o
   0   0  12        0.16       37.07     28.65 o
   2   0  12     1785.51     1760.12     87.11 o
   4   0  12     2980.18     3150.54    137.23 o
   6   0  12     1880.39     1985.76    153.09 o
   8   0  12      125.31      -34.24     59.76 o
 -13   1  12      619.18      557.84     52.52 o
 -12   1  12      453.35      475.47     65.95 o
 -11   1  12      851.75      925.88     90.90 o
 -10   1  12       21.92      -30.48     36.68 o
  -9   1  12     3325.34     3755.16    139.80 o
  -8   1  12       56.28       69.83     27.70 o
  -7   1  12      275.93      303.64     32.15 o
  -6   1  12       32.09       15.53     27.04 o
  -5   1  12     2857.37     2727.96     74.98 o
  -4   1  12      963.62     1020.34     44.97 o
  -3   1  12     5969.13     5849.05    246.06 o
  -2   1  12     2532.57     2414.32     72.86 o
  -1   1  12       17.03       13.65     17.88 o
   0   1  12      115.90      105.49     20.72 o
   1   1  12        3.74       15.81     15.89 o
   2   1  12        6.09       24.56     21.04 o
   3   1  12     1019.01     1003.11     36.40 o
   4   1  12      863.17      760.29     45.80 o
   5   1  12        4.56       13.08     31.17 o
   6   1  12      407.30      544.43     68.82 o
   7   1  12     1080.36     1152.94    107.60 o
   8   1  12      344.10      362.31     71.05 o
   9   1  12     2741.46     2720.28    164.83 o
 -13   2  12      450.06      442.63     67.86 o
 -12   2  12      821.23      862.23     58.62 o
 -11   2  12      161.48      154.59     35.75 o
 -10   2  12      269.13      283.27     36.78 o
  -9   2  12     1480.27     1767.67    100.68 o
  -8   2  12     5763.94     5533.70    192.01 o
  -7   2  12      395.89      452.41     30.27 o
  -6   2  12      977.91      991.99     42.07 o
  -5   2  12     1941.60     1968.40     84.78 o
  -4   2  12       23.73       28.92     19.61 o
  -3   2  12       51.98       68.64     18.70 o
  -2   2  12      630.81      652.00     58.64 o
  -1   2  12      313.68      332.47     26.52 o
   0   2  12      481.97      426.55     37.79 o
   1   2  12     2554.75     2496.14    102.53 o
   2   2  12      659.49      621.33     42.19 o
   3   2  12     2548.49     2889.86    103.57 o
   4   2  12      863.50     1081.06     94.10 o
   5   2  12      280.92      238.89     40.15 o
   6   2  12      436.41      461.73     69.92 o
   7   2  12       39.14      -14.35     47.00 o
   8   2  12       22.75      100.11     48.13 o
   9   2  12       55.53      167.56     60.29 o
 -13   3  12      367.52      286.98     55.09 o
 -12   3  12     1517.22     1727.24    135.95 o
 -11   3  12       87.13       83.71     40.45 o
 -10   3  12      658.53      712.62     56.05 o
  -9   3  12      506.83      537.73     56.02 o
  -8   3  12      641.72      683.88     77.18 o
  -7   3  12      204.51      213.05     24.70 o
  -6   3  12        3.71       -3.09     23.62 o
  -5   3  12       93.75      114.22     21.47 o
  -4   3  12     1241.54     1221.43     48.12 o
  -3   3  12     2238.84     2098.38     65.02 o
  -2   3  12     8767.63     9138.54    252.22 o
  -1   3  12      118.24      169.74     23.52 o
   0   3  12     1771.01     1849.02     63.09 o
   1   3  12       18.88       15.88     34.32 o
   2   3  12      261.43      274.41     40.39 o
   3   3  12      502.06      566.96     40.97 o
   4   3  12       87.72       82.78     32.93 o
   5   3  12      990.08     1038.96     56.00 o
   6   3  12       34.80        1.71     33.47 o
   7   3  12       56.53       34.69     51.15 o
   8   3  12     1183.85     1018.41     89.34 o
 -13   4  12      859.07      927.48     90.82 o
 -12   4  12        3.82       -7.57     52.81 o
 -11   4  12      119.18      125.92     54.37 o
 -10   4  12       44.29       97.25     37.79 o
  -9   4  12     2397.46     2503.01    101.97 o
  -8   4  12      121.31      159.92     26.09 o
  -7   4  12     2652.05     2716.75     77.62 o
  -6   4  12     1343.52     1317.55     52.96 o
  -5   4  12     2597.67     2619.44    147.45 o
  -4   4  12     1945.39     1857.32     56.21 o
  -3   4  12      489.83      611.02    110.31 o
  -2   4  12     1605.31     1515.52     69.50 o
  -1   4  12      241.44      222.17     69.22 o
   0   4  12      113.80      160.67     32.78 o
   1   4  12     1196.25     1208.92     56.28 o
   2   4  12        3.13       -7.86     26.43 o
   3   4  12     3374.33     3516.55    123.12 o
   4   4  12       55.43       30.50     33.71 o
   5   4  12      334.41      420.21     40.89 o
   6   4  12      160.79       54.06     34.08 o
   7   4  12       14.76        2.95     32.65 o
   8   4  12       55.57       70.59     57.74 o
 -12   5  12     1244.49     1225.03     81.76 o
 -11   5  12      650.40      663.96     62.01 o
 -10   5  12     1110.15     1296.78     82.19 o
  -9   5  12     1529.18     1634.74     80.56 o
  -8   5  12      504.80      565.97     35.84 o
  -7   5  12        2.23       -0.75     22.64 o
  -6   5  12       47.95       52.93     23.27 o
  -5   5  12       50.09       57.26     24.89 o
  -4   5  12     2536.58     2562.20    117.94 o
  -3   5  12      263.60      324.86     25.48 o
  -2   5  12     3988.08     4021.84    110.48 o
  -1   5  12       81.33       97.49     38.56 o
   0   5  12     1662.38     1656.07    215.03 o
   1   5  12     2173.52     2186.80     81.39 o
   2   5  12      100.06       48.51     27.13 o
   3   5  12      664.66      733.85     71.06 o
   4   5  12        1.78       25.94     34.62 o
   5   5  12      152.30      161.14     60.30 o
   6   5  12       24.89        8.61     35.26 o
   7   5  12      281.31      263.20     65.04 o
   8   5  12      423.79      334.74    107.60 o
 -12   6  12      483.86      399.59     57.62 o
 -11   6  12      274.98      233.77     50.57 o
 -10   6  12       26.97       28.49     38.12 o
  -9   6  12     1190.45     1080.60     64.79 o
  -8   6  12      821.87      800.61    101.82 o
  -7   6  12     1070.82     1031.81     59.45 o
  -6   6  12     5019.88     4883.47    174.16 o
  -5   6  12      120.60       85.05     21.69 o
  -4   6  12     1065.19      971.11     55.77 o
  -3   6  12      459.43      443.69     27.63 o
  -2   6  12        9.59       52.81     36.03 o
  -1   6  12      506.87      533.74     59.76 o
   0   6  12      240.42      249.88     42.91 o
   1   6  12        0.67        2.32     34.54 o
   2   6  12      139.03      181.61     37.35 o
   3   6  12      973.77      909.74    102.09 o
   4   6  12     2521.17     2833.17    115.92 o
   5   6  12        2.60       -3.03     31.90 o
   6   6  12     2334.28     2317.13     98.28 o
   7   6  12      348.38      322.86     50.32 o
   8   6  12      730.05      530.81     72.68 o
 -12   7  12        0.44      -17.17     41.76 o
 -11   7  12     3060.97     2728.03    185.63 o
 -10   7  12       33.03       -4.62     33.55 o
  -9   7  12     2672.07     2930.55    131.33 o
  -8   7  12      119.12      315.58     78.73 o
  -7   7  12      239.42      274.44     66.11 o
  -6   7  12      130.69       72.26     28.59 o
  -5   7  12      973.72      994.55     49.12 o
  -4   7  12       34.03       26.06     31.24 o
  -3   7  12     2104.01     2159.17     70.60 o
  -2   7  12       66.81       19.29     31.77 o
  -1   7  12      697.47      797.00     59.34 o
   0   7  12      715.31      826.35     66.35 o
   1   7  12     1715.39     1692.72     93.53 o
   2   7  12      605.29      578.69     46.03 o
   3   7  12      271.34      275.83     39.53 o
   4   7  12      281.81      261.65     38.86 o
   5   7  12       83.88       59.27     48.04 o
   6   7  12      504.19      456.05     48.04 o
   7   7  12     1177.63     1114.33    101.34 o
 -11   8  12      215.68      188.54     41.05 o
 -10   8  12      523.93      484.19     56.32 o
  -9   8  12      541.79      489.77     57.75 o
  -8   8  12     2948.14     3033.80    242.39 o
  -7   8  12        0.69      -69.51     46.34 o
  -6   8  12     1640.67     1875.70     77.81 o
  -5   8  12      690.04      704.47     91.27 o
  -4   8  12      653.52      578.73     40.04 o
  -3   8  12     1608.18     1740.72     68.74 o
  -2   8  12       55.58       60.02     38.00 o
  -1   8  12        4.16      -10.10     48.97 o
   0   8  12       50.65      121.53     39.85 o
   1   8  12     1320.49     1399.12    104.91 o
   2   8  12     1021.39     1193.45     73.56 o
   3   8  12      544.78      618.64     54.91 o
   4   8  12     1329.99     1482.77     90.03 o
   5   8  12      575.54      483.56     51.04 o
   6   8  12     1447.83     1481.93     82.36 o
   7   8  12       39.30      111.46    115.32 o
 -11   9  12     2072.49     2293.28    244.04 o
 -10   9  12      275.81      217.87     58.87 o
  -9   9  12      391.67      401.45     52.81 o
  -8   9  12        0.73      -62.40     43.93 o
  -7   9  12       56.60       79.26     42.71 o
  -6   9  12      505.46      458.88     53.65 o
  -5   9  12      915.79      909.62    137.01 o
  -4   9  12       82.94       83.41     30.70 o
  -3   9  12      944.42      843.14    122.61 o
  -2   9  12     3344.69     3212.02    118.65 o
  -1   9  12       90.26       77.96     52.00 o
   0   9  12     5034.54     5278.40    213.85 o
   1   9  12       80.22      122.99     58.82 o
   2   9  12      324.49      367.04     58.50 o
   3   9  12      747.02      745.76     53.70 o
   4   9  12     1266.28     1348.68    158.79 o
   5   9  12      110.73       57.93     42.22 o
   6   9  12     1393.33     1479.33    195.72 o
 -10  10  12       53.44       27.12     47.17 o
  -9  10  12       10.81      -17.37     51.63 o
  -8  10  12     1240.79      905.53    155.04 o
  -7  10  12     1501.30     1563.88     79.11 o
  -6  10  12      100.87      109.33     43.96 o
  -5  10  12     3566.12     3679.10    143.06 o
  -4  10  12      102.85      106.15     37.65 o
  -3  10  12     3436.24     3276.93    179.78 o
  -2  10  12      140.40      164.26     47.83 o
  -1  10  12     1265.20     1139.01     71.69 o
   0  10  12      625.83      553.98     75.37 o
   1  10  12     2121.28     2144.16    129.41 o
   2  10  12       89.46       19.49     46.81 o
   3  10  12     1637.20     1567.69    137.14 o
   4  10  12       86.37       -0.08     42.50 o
   5  10  12      358.83      426.07     70.04 o
   6  10  12        7.22      -40.65     57.57 o
  -9  11  12        0.17       60.82     51.55 o
  -8  11  12      422.68      345.44     57.72 o
  -7  11  12        0.14       31.47     80.06 o
  -6  11  12        4.65       74.92     68.32 o
  -5  11  12      298.61      338.25     71.68 o
  -4  11  12      161.85       89.35     72.35 o
  -3  11  12      326.57      292.92     55.33 o
  -2  11  12     2002.52     2141.60    117.18 o
  -1  11  12      512.62      538.66     94.34 o
   0  11  12     4873.33     5182.93    309.53 o
   1  11  12      564.14      799.43     78.87 o
   2  11  12      877.81      965.24     85.10 o
   3  11  12        1.14      -29.35     49.90 o
   4  11  12     1043.69      900.04     68.79 o
   5  11  12      328.86      311.44     78.39 o
  -8  12  12       62.30       26.46     55.98 o
  -7  12  12     1159.71      993.44     94.65 o
  -6  12  12     1247.80     1307.24    101.93 o
  -5  12  12     2820.66     2911.66    200.09 o
  -4  12  12      879.04      893.80     73.82 o
  -3  12  12      819.15      744.22     70.62 o
  -2  12  12       18.85      105.93     55.43 o
  -1  12  12      385.22      374.23     70.00 o
   0  12  12       35.53       -7.12     55.23 o
   1  12  12      244.06      351.67     76.67 o
   2  12  12      292.40      335.98     80.22 o
   3  12  12      206.60      200.57     67.38 o
   4  12  12      634.56      961.52     93.54 o
  -7  13  12      409.32      327.16     68.60 o
  -6  13  12      238.14      196.72    170.88 o
  -5  13  12      129.24       45.99     83.26 o
  -4  13  12       16.91       74.86     78.89 o
  -3  13  12      382.89      331.58     57.65 o
  -2  13  12       43.05      136.51     52.33 o
  -1  13  12     1514.85     1573.37    102.22 o
   0  13  12      557.03      576.06    120.35 o
   1  13  12     1479.30     1581.65    200.59 o
   2  13  12      167.58      190.49     89.97 o
  -5  14  12       26.42       54.39    121.19 o
  -4  14  12     1295.44     1313.65    153.76 o
  -3  14  12       84.98       82.92     82.92 o
  -2  14  12       87.75       74.98     60.27 o
  -1  14  12      128.70      172.11     58.75 o
   0  14  12        9.43      -17.65     62.13 o
 -13   0  13     1989.73     2131.74    141.31 o
 -11   0  13       54.87      131.94     83.59 o
  -9   0  13     6621.70     6645.48    838.78 o
  -7   0  13     5545.61     5474.74    414.44 o
  -5   0  13      123.35      130.65     48.18 o
  -3   0  13      421.12      442.71     44.11 o
  -1   0  13      338.04      368.46     77.05 o
   1   0  13     4407.98     4293.30    177.76 o
   3   0  13     7468.44     7467.99    370.97 o
   5   0  13     2699.66     2563.86    161.14 o
   7   0  13      628.86      485.78     85.27 o
 -13   1  13      144.88       36.73     48.47 o
 -12   1  13     2650.37     2741.31    120.56 o
 -11   1  13      255.19      301.42     45.62 o
 -10   1  13     1364.24     1456.49     75.25 o
  -9   1  13      169.49      205.96     48.89 o
  -8   1  13     1438.61     1665.12     70.65 o
  -7   1  13       36.14       82.74     32.46 o
  -6   1  13      711.99      707.71     44.32 o
  -5   1  13      444.82      383.93     32.31 o
  -4   1  13     8028.69     7947.11    213.02 o
  -3   1  13      306.55      279.46     25.65 o
  -2   1  13     1618.45     1842.62     79.16 o
  -1   1  13      866.72      816.45     41.12 o
   0   1  13       10.55       16.95     19.99 o
   1   1  13       26.20       56.56     22.66 o
   2   1  13      661.50      680.04     47.43 o
   3   1  13      159.19      210.31     31.81 o
   4   1  13      179.28      217.28     56.62 o
   5   1  13       42.92      116.29     48.34 o
   6   1  13       77.93       98.20     47.65 o
   7   1  13        0.44      -15.71     68.32 o
   8   1  13     2021.41     2088.80    176.59 o
 -12   2  13        0.65      -30.90     40.65 o
 -11   2  13       72.64       48.49     38.20 o
 -10   2  13        0.43       13.34     33.67 o
  -9   2  13     3902.16     4062.82    177.42 o
  -8   2  13     1592.49     1767.04     83.61 o
  -7   2  13     3506.17     3617.31     95.06 o
  -6   2  13     1242.29     1379.30     56.85 o
  -5   2  13       85.40       81.34     25.78 o
  -4   2  13     1721.85     1772.95     59.30 o
  -3   2  13      112.39      119.12     25.19 o
  -2   2  13     1434.03     1467.87     58.29 o
  -1   2  13      101.46      110.83     32.77 o
   0   2  13     1588.10     1662.10     80.23 o
   1   2  13       10.60        2.53     25.37 o
   2   2  13     5934.83     5881.09    190.33 o
   3   2  13     1095.35     1084.12     62.09 o
   4   2  13     1141.04     1056.58     83.26 o
   5   2  13      341.25      321.47     99.20 o
   6   2  13      121.69       87.28     44.83 o
   7   2  13      110.57       60.16     46.70 o
   8   2  13      218.20      161.29     61.94 o
 -12   3  13       42.19       92.87     45.18 o
 -11   3  13      853.68      881.91     58.62 o
 -10   3  13      258.05      171.86     37.66 o
  -9   3  13     2186.68     2253.86     76.43 o
  -8   3  13      311.28      330.22     37.08 o
  -7   3  13      526.37      522.47     35.07 o
  -6   3  13      149.14      191.68     26.48 o
  -5   3  13     2930.61     3037.61     98.45 o
  -4   3  13     2309.55     2299.19     77.82 o
  -3   3  13     7825.19     7898.68    198.96 o
  -2   3  13     1298.23     1213.48    131.40 o
  -1   3  13     5795.88     5943.07    147.89 o
   0   3  13      434.37      430.27     36.04 o
   1   3  13      365.97      375.34     36.94 o
   2   3  13       15.44       18.02     25.71 o
   3   3  13      121.36      100.23     30.78 o
   4   3  13      179.95      218.24     61.41 o
   5   3  13      540.99      559.81     52.04 o
   6   3  13       98.32      105.72    101.05 o
   7   3  13      276.01      316.82    103.40 o
   8   3  13      541.27      543.98     73.85 o
 -12   4  13      143.41       86.02     56.94 o
 -11   4  13       60.25      110.98     53.67 o
 -10   4  13      439.94      517.18     45.57 o
  -9   4  13      123.16      137.09     35.10 o
  -8   4  13     3575.52     3322.88    101.50 o
  -7   4  13       86.48       50.26     28.48 o
  -6   4  13     4933.22     4740.25    138.15 o
  -5   4  13      204.14      177.86     26.03 o
  -4   4  13     3077.53     3128.57     90.46 o
  -3   4  13      657.33      588.85     38.28 o
  -2   4  13      112.12       60.91     23.80 o
  -1   4  13      139.73      180.13     43.15 o
   0   4  13     1331.36     1345.02     99.58 o
   1   4  13      333.11      365.42     38.49 o
   2   4  13     2318.01     2252.50     84.87 o
   3   4  13      233.74      194.58     35.69 o
   4   4  13      364.49      382.99     74.29 o
   5   4  13      943.78     1094.42     66.62 o
   6   4  13        3.54       14.47     36.21 o
   7   4  13      275.70      210.32     60.30 o
 -12   5  13      629.46      568.57     63.89 o
 -11   5  13      480.01      488.25     74.49 o
 -10   5  13     1067.52     1189.82    174.57 o
  -9   5  13     1332.04     1396.98     76.14 o
  -8   5  13      146.07      144.73     25.09 o
  -7   5  13       29.01       73.56     28.23 o
  -6   5  13     1476.91     1407.43     76.71 o
  -5   5  13      709.52      709.94     40.07 o
  -4   5  13      177.99      169.21     36.20 o
  -3   5  13     6025.12     6217.83    203.66 o
  -2   5  13     1389.59     1455.51    106.42 o
  -1   5  13     2937.76     3167.72    122.53 o
   0   5  13     2772.70     2698.76    222.91 o
   1   5  13       73.30      106.42     30.40 o
   2   5  13     1633.93     1626.38     76.79 o
   3   5  13      325.61      366.70     45.21 o
   4   5  13        0.39       13.27     36.27 o
   5   5  13       43.34       85.83     41.23 o
   6   5  13     1144.09     1193.55    121.28 o
   7   5  13      176.11      144.75     61.69 o
 -11   6  13        5.36      -25.88     47.84 o
 -10   6  13      880.38      790.72     74.33 o
  -9   6  13     1267.96     1301.61    101.53 o
  -8   6  13      792.22      644.08     65.72 o
  -7   6  13     4362.84     4527.99    121.05 o
  -6   6  13      994.51     1098.80     99.19 o
  -5   6  13     2905.20     2656.97     88.56 o
  -4   6  13      320.30      258.50     31.72 o
  -3   6  13      133.39      130.70     28.48 o
  -2   6  13       30.60       32.27     51.03 o
  -1   6  13        7.35       -8.05     63.95 o
   0   6  13     1344.54     1179.02    128.41 o
   1   6  13      438.22      491.78     48.12 o
   2   6  13      458.54      571.59     62.72 o
   3   6  13     1415.92     1480.78    139.65 o
   4   6  13       53.75       90.29     41.90 o
   5   6  13     2896.57     3088.15    139.45 o
   6   6  13      487.37      504.07     48.61 o
   7   6  13     1039.54     1073.68     94.23 o
 -11   7  13       10.12       23.78     44.80 o
 -10   7  13     2384.60     2293.33    140.48 o
  -9   7  13      229.75      225.07     53.36 o
  -8   7  13      105.41      150.27     65.30 o
  -7   7  13      254.08      338.16     45.20 o
  -6   7  13     1003.24      966.63     68.45 o
  -5   7  13       11.59       24.60     34.60 o
  -4   7  13     1076.82     1168.75     54.36 o
  -3   7  13       25.41      -10.72     30.27 o
  -2   7  13     2518.18     2354.93     99.60 o
  -1   7  13      145.21      121.03     51.36 o
   0   7  13      623.22      547.06     84.43 o
   1   7  13      735.16      934.19     66.32 o
   2   7  13      888.95     1004.29     86.92 o
   3   7  13      125.10      145.54     44.34 o
   4   7  13       39.46       -7.88     42.91 o
   5   7  13      235.04      268.61     45.70 o
   6   7  13     1273.40     1422.60    226.19 o
 -11   8  13       30.31      -50.32     58.47 o
 -10   8  13       20.13       84.63     53.70 o
  -9   8  13     1385.93     1298.78    102.87 o
  -8   8  13       39.31       36.29     53.39 o
  -7   8  13     4281.76     4059.37    210.16 o
  -6   8  13      844.35      847.58     58.51 o
  -5   8  13      459.46      475.79     39.17 o
  -4   8  13     2059.62     2056.81     79.49 o
  -3   8  13      159.23      182.06     52.36 o
  -2   8  13      222.97      237.13     35.82 o
  -1   8  13      374.86      327.67     47.84 o
   0   8  13       56.39       85.28     53.38 o
   1   8  13      147.06       55.62     64.29 o
   2   8  13      351.41      348.53     63.47 o
   3   8  13     1402.98     1421.91     71.37 o
   4   8  13      389.93      407.06     89.77 o
   5   8  13      542.55      471.80     58.57 o
   6   8  13      712.50      730.20     64.54 o
 -10   9  13     1782.07     1729.53    127.17 o
  -9   9  13       59.19       46.53     71.27 o
  -8   9  13      477.56      450.90    120.35 o
  -7   9  13        4.94       -4.64     54.51 o
  -6   9  13       18.49       -6.96     48.48 o
  -5   9  13        8.36        3.82     36.01 o
  -4   9  13      841.85      867.55     56.32 o
  -3   9  13      262.47      272.04     37.69 o
  -2   9  13      814.08      775.25     64.33 o
  -1   9  13     2897.86     3277.40    331.35 o
   0   9  13       56.62       65.75     74.19 o
   1   9  13     1981.38     2297.85    123.38 o
   2   9  13       11.18       78.62     78.89 o
   3   9  13      101.34       77.21     40.44 o
   4   9  13       33.71       -7.94     42.70 o
   5   9  13     1122.73     1190.65    110.59 o
  -9  10  13       20.11      -50.61     77.72 o
  -8  10  13      219.51      203.10    106.93 o
  -7  10  13      455.85      390.86     57.97 o
  -6  10  13     2169.65     2340.56    233.83 o
  -5  10  13       27.39       31.61     34.10 o
  -4  10  13     2375.01     2603.04    139.37 o
  -3  10  13       61.49        7.66     49.21 o
  -2  10  13       61.39       60.52     43.96 o
  -1  10  13       22.03       40.68     51.93 o
   0  10  13     1444.90     1191.99     87.59 o
   1  10  13       15.40       40.69     53.86 o
   2  10  13      547.83      486.86     62.02 o
   3  10  13       38.06       23.92     43.62 o
   4  10  13      409.78      564.64     57.56 o
  -8  11  13        1.17       67.09     58.96 o
  -7  11  13      125.11       88.53     56.14 o
  -6  11  13       92.37       97.16     52.22 o
  -5  11  13       38.81      -37.26    103.74 o
  -4  11  13       56.97      126.33     44.97 o
  -3  11  13      660.09      584.57    152.41 o
  -2  11  13       36.53       77.66     65.39 o
  -1  11  13     2127.92     2079.27    118.73 o
   0  11  13      883.01      886.65    183.30 o
   1  11  13     1695.00     1884.69    108.76 o
   2  11  13      325.11      376.07    172.22 o
   3  11  13      126.62       73.34     46.99 o
  -7  12  13      402.04      275.29     91.65 o
  -6  12  13     1789.82     2319.46    216.20 o
  -5  12  13      738.88      721.12    128.58 o
  -4  12  13     1067.82     1208.58    145.03 o
  -3  12  13      242.05      195.08     52.30 o
  -2  12  13       50.96       -7.18     69.67 o
  -1  12  13      103.31       28.98     49.23 o
   0  12  13     1328.43     1350.10     97.69 o
   1  12  13       60.23      124.00     54.47 o
   2  12  13      122.53      113.25     67.87 o
  -5  13  13      131.22       33.24     87.29 o
  -4  13  13      341.34      318.59     95.34 o
  -3  13  13       14.97       21.82     51.30 o
  -2  13  13       39.38        9.86     50.29 o
  -1  13  13      153.34      152.68     74.86 o
   0  13  13     1805.10     1707.08    135.90 o
 -12   0  14      662.67      616.15    101.55 o
 -10   0  14     1356.22     1384.23     94.80 o
  -8   0  14     7298.64     7374.67    299.12 o
  -6   0  14     1871.49     1698.98     79.32 o
  -4   0  14      177.98      121.33     32.07 o
  -2   0  14      171.31      220.38     37.23 o
   0   0  14      104.52      119.70     34.43 o
   2   0  14     4035.98     3961.44    243.73 o
   4   0  14     2763.25     3039.90    202.44 o
   6   0  14        1.01      -63.79     63.79 o
 -12   1  14      226.73      140.59     45.93 o
 -11   1  14     1169.82     1134.02     68.20 o
 -10   1  14       45.92        1.18     36.75 o
  -9   1  14     2490.23     2462.35     95.09 o
  -8   1  14      699.78      700.32     81.75 o
  -7   1  14      161.73      116.02     44.87 o
  -6   1  14       48.20       92.72     30.88 o
  -5   1  14     1005.37     1043.11     45.20 o
  -4   1  14       51.49       14.12     26.72 o
  -3   1  14     4314.47     4323.51    145.51 o
  -2   1  14      822.17      843.54     35.18 o
  -1   1  14     2116.96     2000.04    140.67 o
   0   1  14      230.78      257.42     48.80 o
   1   1  14      139.98      201.35     32.55 o
   2   1  14      104.99       77.40     48.34 o
   3   1  14       69.55      136.26     57.76 o
   4   1  14      336.73      185.64    119.18 o
   5   1  14       33.70        1.22     48.50 o
   6   1  14       28.37      -14.32     49.53 o
   7   1  14     1148.49      880.85     84.04 o
 -12   2  14      481.38      423.31     50.83 o
 -11   2  14      354.33      417.86     50.08 o
 -10   2  14      412.20      464.13     46.58 o
  -9   2  14      714.24      733.74     44.27 o
  -8   2  14     3786.05     3737.01    175.76 o
  -7   2  14     1914.48     1893.46     77.79 o
  -6   2  14      401.67      450.18     32.75 o
  -5   2  14     3052.45     2779.46     96.60 o
  -4   2  14       89.22       89.48     24.81 o
  -3   2  14      746.45      790.50     58.92 o
  -2   2  14      664.04      702.05     38.47 o
  -1   2  14      229.95      303.89     63.53 o
   0   2  14      115.60      115.29     33.38 o
   1   2  14     5848.82     5710.07    165.65 o
   2   2  14      957.59      935.98     50.65 o
   3   2  14      696.34      727.47     50.98 o
   4   2  14     1464.93     1413.72     89.14 o
   5   2  14      106.77       95.30     44.86 o
   6   2  14        5.92       10.97     57.41 o
   7   2  14        0.69        0.00     70.50 o
 -12   3  14      792.72      726.34     65.92 o
 -11   3  14       16.53       62.22     52.82 o
 -10   3  14     1393.27     1370.16     73.74 o
  -9   3  14      252.19      321.81     34.64 o
  -8   3  14     1825.69     1831.91     64.64 o
  -7   3  14      201.31      243.24     32.40 o
  -6   3  14     1126.84      987.23     46.71 o
  -5   3  14      894.91      775.59     57.13 o
  -4   3  14     3441.45     3464.14    103.86 o
  -3   3  14     1830.54     1787.86    149.36 o
  -2   3  14     7571.23     7040.14    248.35 o
  -1   3  14      199.70      204.13     41.31 o
   0   3  14     1360.92     1258.93     62.17 o
   1   3  14      457.06      465.43     85.11 o
   2   3  14       75.85       80.69     34.23 o
   3   3  14        0.42       29.66     54.25 o
   4   3  14      854.01      990.81     79.40 o
   5   3  14       17.07       23.42     50.42 o
   6   3  14      224.91      218.43     59.34 o
   7   3  14      104.06       55.14     55.93 o
 -11   4  14      151.78      201.51     47.38 o
 -10   4  14       25.69       88.80     41.67 o
  -9   4  14      979.64      974.77     64.11 o
  -8   4  14       63.58       11.49     29.57 o
  -7   4  14     4660.50     4820.12    140.45 o
  -6   4  14      449.05      496.26     34.64 o
  -5   4  14     4814.46     5081.00    149.23 o
  -4   4  14       16.52       58.67     23.50 o
  -3   4  14     2150.03     2188.85    118.07 o
  -2   4  14      129.34      172.29     43.23 o
  -1   4  14     1454.67     1269.38     65.14 o
   0   4  14      526.79      429.57     40.27 o
   1   4  14     3631.34     3721.22    134.67 o
   2   4  14        3.79       13.70     42.20 o
   3   4  14     2308.53     2430.77     98.34 o
   4   4  14       30.13       22.31     35.11 o
   5   4  14      155.10      215.57     56.32 o
   6   4  14      915.25      826.07    137.48 o
 -11   5  14     1551.11     1512.74     97.74 o
 -10   5  14      837.85      797.97     82.37 o
  -9   5  14      174.03      181.93     39.64 o
  -8   5  14     1010.19     1049.95     51.80 o
  -7   5  14      454.06      423.54     35.16 o
  -6   5  14       16.79       19.43     26.36 o
  -5   5  14      292.54      244.96     28.62 o
  -4   5  14     5467.42     5404.36    193.95 o
  -3   5  14      511.23      450.00     58.27 o
  -2   5  14     4154.75     4447.94    304.16 o
  -1   5  14      634.67      609.52     57.49 o
   0   5  14      308.70      362.25     63.70 o
   1   5  14     2070.60     2036.97     84.07 o
   2   5  14      212.19      209.19     35.28 o
   3   5  14      372.05      386.77     53.28 o
   4   5  14      116.05       90.84     49.69 o
   5   5  14      127.20      143.51     42.76 o
   6   5  14      341.72      295.67     58.89 o
 -11   6  14       37.98       41.52     58.83 o
 -10   6  14      661.13      503.16     55.09 o
  -9   6  14      488.50      373.78     47.53 o
  -8   6  14     2358.47     2501.84    109.43 o
  -7   6  14      640.94      596.22     47.00 o
  -6   6  14     2187.26     2262.29     94.34 o
  -5   6  14       31.84       45.69     30.70 o
  -4   6  14       64.78      118.47     31.59 o
  -3   6  14        7.02       18.96     29.37 o
  -2   6  14        0.06        3.58     35.84 o
  -1   6  14     1758.26     1867.25    119.18 o
   0   6  14        1.81       -2.20     36.32 o
   1   6  14     1273.89     1475.78     80.96 o
   2   6  14      681.23      692.10     57.97 o
   3   6  14      783.06      841.79     72.84 o
   4   6  14     1805.22     1810.54     87.37 o
   5   6  14      332.46      277.14     52.98 o
   6   6  14      998.31      974.34     67.96 o
 -10   7  14       11.62       72.20     65.81 o
  -9   7  14      408.81      456.57    101.39 o
  -8   7  14      419.31      490.98     62.63 o
  -7   7  14       97.55       81.44     53.39 o
  -6   7  14      139.66      112.43     41.51 o
  -5   7  14      277.11      316.53     42.99 o
  -4   7  14      640.56      760.32    105.34 o
  -3   7  14      731.85      961.34    147.30 o
  -2   7  14      290.10      360.05     49.06 o
  -1   7  14     2014.83     2033.41    107.84 o
   0   7  14      899.22      901.32     71.06 o
   1   7  14     1184.59     1262.28     68.23 o
   2   7  14      600.44      622.86     48.16 o
   3   7  14      234.94      250.30     49.82 o
   4   7  14        3.10      -29.75     47.03 o
   5   7  14      623.36      573.60     57.08 o
 -10   8  14      326.57      350.18     75.98 o
  -9   8  14        0.18       21.66     62.66 o
  -8   8  14      928.40      801.12    120.69 o
  -7   8  14      257.95      216.98     57.80 o
  -6   8  14      805.13      794.74    102.97 o
  -5   8  14      642.93      850.43    122.19 o
  -4   8  14        6.69       -7.21     35.04 o
  -3   8  14      464.14      399.71     61.45 o
  -2   8  14       34.68       -3.99     38.76 o
  -1   8  14      292.70      327.65     51.04 o
   0   8  14      391.91      336.95     56.02 o
   1   8  14      168.56      171.17     48.43 o
   2   8  14      699.19      797.50     62.76 o
   3   8  14       57.15       17.91     42.52 o
   4   8  14     1277.31     1355.50     81.03 o
   5   8  14      690.39      595.48     76.74 o
  -9   9  14       99.98      109.15     66.70 o
  -8   9  14       13.55       15.15     58.64 o
  -7   9  14        3.12       65.18     70.33 o
  -6   9  14        0.41       14.46     78.56 o
  -5   9  14      474.64      528.81     50.85 o
  -4   9  14       95.94       63.82     33.51 o
  -3   9  14      764.23      691.77     72.35 o
  -2   9  14      905.24     1164.76    154.26 o
  -1   9  14       87.19      114.88     77.38 o
   0   9  14     2187.41     2246.95    131.43 o
   1   9  14        7.37        6.44     66.59 o
   2   9  14       80.50       67.14     65.84 o
   3   9  14        6.06       17.35     45.37 o
   4   9  14      327.18      438.74     56.49 o
  -8  10  14      294.85      274.59     61.08 o
  -7  10  14      855.87      685.27     68.26 o
  -6  10  14      677.70      654.16     64.11 o
  -5  10  14     2984.73     2996.56    140.92 o
  -4  10  14       10.48      -53.25     60.97 o
  -3  10  14      508.76      527.00     60.94 o
  -2  10  14       16.57      157.04     50.08 o
  -1  10  14     1348.67     1142.74    118.51 o
   0  10  14      111.33      156.68     52.33 o
   1  10  14      910.24      904.47    120.86 o
   2  10  14      136.35      150.81     61.94 o
   3  10  14      758.86      750.63     83.55 o
  -7  11  14        2.92       46.84     64.28 o
  -6  11  14      109.08      107.76     82.92 o
  -5  11  14      219.94      128.24    115.82 o
  -4  11  14      688.00      563.92     73.05 o
  -3  11  14      168.46      100.71     68.38 o
  -2  11  14     1751.95     1609.72    109.28 o
  -1  11  14      133.38       87.05     59.13 o
   0  11  14     1656.46     1523.68    112.69 o
   1  11  14      630.71      614.31    189.18 o
   2  11  14       11.31      -10.92     73.02 o
  -5  12  14     1653.02     1835.69    153.09 o
  -4  12  14      133.23      202.44     86.95 o
  -3  12  14       41.04      -34.55    100.71 o
  -2  12  14      278.43      235.36    119.85 o
  -1  12  14     1273.76     1062.10    127.40 o
   0  12  14        5.74       89.06     78.38 o
 -11   0  15      346.43      275.95     73.45 o
  -9   0  15     2995.36     2771.70    152.21 o
  -7   0  15     1467.91     1470.90     74.49 o
  -5   0  15      168.51      168.66     54.55 o
  -3   0  15      306.69      213.74     37.34 o
  -1   0  15      379.43      435.49     52.80 o
   1   0  15     1898.11     1718.53    151.07 o
   3   0  15     2204.23     2174.43    147.04 o
   5   0  15       81.20       29.54    101.39 o
 -11   1  15      350.79      266.06     48.78 o
 -10   1  15      130.89      118.90     38.28 o
  -9   1  15      300.15      296.98     37.05 o
  -8   1  15      529.54      417.45     36.76 o
  -7   1  15      437.71      450.50     38.32 o
  -6   1  15      320.26      312.87     31.54 o
  -5   1  15      340.97      402.76     33.86 o
  -4   1  15     1185.56     1152.20     52.23 o
  -3   1  15      122.39      152.80     25.30 o
  -2   1  15     4489.25     4471.99    121.15 o
  -1   1  15     1519.84     1356.54     83.66 o
   0   1  15      431.27      313.24     86.18 o
   1   1  15       65.02       69.50     45.09 o
   2   1  15       98.30       35.68     41.42 o
   3   1  15      136.25      110.07     45.88 o
   4   1  15      472.89      576.88     70.66 o
   5   1  15      207.00      165.35     57.74 o
   6   1  15      959.67     1013.01     96.26 o
 -11   2  15      215.02      247.88     59.22 o
 -10   2  15      179.43      171.46     45.36 o
  -9   2  15     1154.15     1172.64     55.23 o
  -8   2  15     1349.21     1251.20     82.15 o
  -7   2  15     1393.50     1443.72     97.65 o
  -6   2  15     1438.58     1566.36     92.99 o
  -5   2  15      141.01      113.79     26.32 o
  -4   2  15     4223.06     3649.40    116.73 o
  -3   2  15        0.31       39.75     23.36 o
  -2   2  15       13.16       53.02     40.38 o
  -1   2  15       15.68       90.47     33.76 o
   0   2  15     1146.17     1172.45     60.49 o
   1   2  15      887.68      889.99     52.07 o
   2   2  15     2057.44     2209.25    122.91 o
   3   2  15     3082.21     2992.60    138.19 o
   4   2  15        2.44       31.42     46.13 o
   5   2  15       75.76       94.73     57.77 o
   6   2  15       18.31       82.82     54.24 o
 -11   3  15      557.59      452.58     50.57 o
 -10   3  15       45.66       84.62     42.47 o
  -9   3  15     1671.78     1716.74    118.99 o
  -8   3  15       36.10       64.44     34.74 o
  -7   3  15     1164.69     1030.51     64.16 o
  -6   3  15        0.27       43.62     43.37 o
  -5   3  15     1989.50     1991.16     66.30 o
  -4   3  15     1484.44     1355.28    117.98 o
  -3   3  15     3694.35     3698.86    159.75 o
  -2   3  15      153.94      155.66     35.08 o
  -1   3  15     2556.54     2524.00    116.42 o
   0   3  15       24.30       41.55     30.77 o
   1   3  15        4.35      -20.41     31.52 o
   2   3  15       16.25       33.78     39.25 o
   3   3  15       51.44       21.22     50.11 o
   4   3  15       63.27       23.10     64.32 o
   5   3  15      537.49      467.86    160.30 o
 -11   4  15        1.45        8.57     50.41 o
 -10   4  15      346.90      284.47     61.36 o
  -9   4  15       22.52        5.23     38.77 o
  -8   4  15     1418.69     1523.38     69.16 o
  -7   4  15      201.94      232.49     83.10 o
  -6   4  15     3609.31     3806.24    161.09 o
  -5   4  15      392.30      281.35     41.59 o
  -4   4  15     2320.01     2481.88    168.64 o
  -3   4  15      129.25      203.78     60.76 o
  -2   4  15        0.15       40.25     47.17 o
  -1   4  15      145.64       84.11     32.90 o
   0   4  15     6032.31     5886.11    266.19 o
   1   4  15        0.49       -9.47     34.49 o
   2   4  15     3414.50     3371.00    133.64 o
   3   4  15       68.70       96.32     43.08 o
   4   4  15      615.03      519.56     67.84 o
   5   4  15      196.60      182.80    134.96 o
 -10   5  15      327.27      282.26     47.91 o
  -9   5  15     1651.60     1452.66     80.89 o
  -8   5  15      181.42      114.13     41.15 o
  -7   5  15      578.81      640.90     91.39 o
  -6   5  15      377.59      511.70     56.27 o
  -5   5  15      744.68      757.44     51.48 o
  -4   5  15       18.43       59.02     57.62 o
  -3   5  15     7571.26     8469.04    265.36 o
  -2   5  15     1388.72     1307.59    149.39 o
  -1   5  15     1682.10     1586.24     74.08 o
   0   5  15      685.29      847.13     53.99 o
   1   5  15        5.66       26.29     33.75 o
   2   5  15      169.91      181.17     38.50 o
   3   5  15      225.00      222.18     44.16 o
   4   5  15      127.79      111.69     43.23 o
   5   5  15      402.54      288.86     58.69 o
 -10   6  15        8.01       34.89     43.37 o
  -9   6  15      694.83      556.35     51.40 o
  -8   6  15        4.81       67.03     59.43 o
  -7   6  15     1690.36     1699.95     91.68 o
  -6   6  15      237.29      272.09     44.11 o
  -5   6  15       13.08       54.00     41.80 o
  -4   6  15       37.59       55.65     34.91 o
  -3   6  15        0.74       38.64     46.73 o
  -2   6  15       16.58       95.17     50.25 o
  -1   6  15      392.31      289.84     56.27 o
   0   6  15     1779.43     1753.69     86.62 o
   1   6  15      584.11      542.55     60.21 o
   2   6  15      939.63     1035.87     71.66 o
   3   6  15     1247.06     1226.36     78.74 o
   4   6  15      501.66      561.49     68.33 o
  -9   7  15       30.43      -18.29     74.34 o
  -8   7  15      262.19      248.18     56.38 o
  -7   7  15      425.30      356.15     59.60 o
  -6   7  15      388.81      478.83     51.68 o
  -5   7  15      169.33      152.67     45.40 o
  -4   7  15     1126.61     1210.31    136.88 o
  -3   7  15      968.49      961.88     72.00 o
  -2   7  15     1935.13     1881.77    136.97 o
  -1   7  15        0.22        4.36     42.25 o
   0   7  15     1133.92     1081.39     87.72 o
   1   7  15      370.79      313.84     47.38 o
   2   7  15      132.25      145.53     44.81 o
   3   7  15      153.83      187.51     53.71 o
   4   7  15      648.86      742.09     63.07 o
  -9   8  15      554.43      459.40     66.76 o
  -8   8  15       14.18      -38.26     61.63 o
  -7   8  15     1053.30     1145.81    229.13 o
  -6   8  15      345.99      357.12     69.69 o
  -5   8  15      165.33      137.80     43.48 o
  -4   8  15      165.75      131.40     37.49 o
  -3   8  15        2.36       -2.30     42.88 o
  -2   8  15      485.42      510.48     92.83 o
  -1   8  15      456.50      432.41     64.43 o
   0   8  15      223.08      200.22     56.98 o
   1   8  15      985.55     1072.21     91.96 o
   2   8  15        5.77      -15.56     40.00 o
   3   8  15     1582.15     1525.12     92.05 o
  -8   9  15        2.10       48.24     61.92 o
  -7   9  15      126.64      151.31     55.30 o
  -6   9  15      289.50      177.32     58.81 o
  -5   9  15       38.86       59.92     46.39 o
  -4   9  15      438.33      318.03     60.60 o
  -3   9  15      428.86      403.08     64.33 o
  -2   9  15      368.91      340.55     56.19 o
  -1   9  15      818.32      836.30     70.84 o
   0   9  15      229.21       99.67    132.44 o
   1   9  15      286.67      304.92     48.31 o
   2   9  15        4.26       -6.97     46.06 o
  -7  10  15      806.26      776.53     82.17 o
  -6  10  15     2299.09     2004.20    243.56 o
  -5  10  15      187.13      236.01     86.95 o
  -4  10  15      983.25      958.08     82.18 o
  -3  10  15        1.51       34.71     48.94 o
  -2  10  15      439.40      377.25     59.81 o
  -1  10  15      114.38       91.29     71.17 o
   0  10  15     1368.37     1384.97    147.71 o
   1  10  15      465.97      547.90    109.44 o
  -5  11  15      599.70      711.04    136.30 o
  -4  11  15        1.14       12.64     59.67 o
  -3  11  15      843.42      769.33     71.22 o
  -2  11  15      144.42       79.04     61.87 o
  -1  11  15     1562.02     1371.98    105.78 o
 -10   0  16     1119.00      993.23     96.85 o
  -8   0  16      441.52      450.65     58.98 o
  -6   0  16      776.54      771.66     67.81 o
  -4   0  16      336.53      222.27     53.55 o
  -2   0  16      392.54      369.29     73.19 o
   0   0  16      788.43      867.49    117.84 o
   2   0  16     4577.75     5742.75    327.66 o
   4   0  16     2001.69     1823.94    155.77 o
 -10   1  16       30.51       51.69     39.06 o
  -9   1  16       91.47      121.80     40.58 o
  -8   1  16       52.98       36.61     33.51 o
  -7   1  16       38.21        6.26     28.83 o
  -6   1  16        9.32       19.02     29.56 o
  -5   1  16      740.09      772.95     47.08 o
  -4   1  16     1200.06     1154.43     59.89 o
  -3   1  16     2569.47     2512.40    112.70 o
  -2   1  16      965.92     1026.77    101.24 o
  -1   1  16     3142.57     3032.86    151.46 o
   0   1  16        6.49       40.95     60.96 o
   1   1  16        2.15      -88.42     98.53 o
   2   1  16       12.01       60.07     52.74 o
   3   1  16       68.15      -15.61     52.74 o
   4   1  16      105.69       97.07     59.95 o
 -10   2  16      706.18      759.51     62.78 o
  -9   2  16       68.30       67.26     30.96 o
  -8   2  16      712.60      603.42     48.87 o
  -7   2  16      837.61      846.62     55.18 o
  -6   2  16      315.36      274.78     40.41 o
  -5   2  16      469.83      412.79     38.18 o
  -4   2  16      110.09      134.80     39.61 o
  -3   2  16      166.68      133.88     36.90 o
  -2   2  16       21.29       15.65     31.60 o
  -1   2  16     1268.01     1184.84     63.79 o
   0   2  16      798.98      695.04    159.80 o
   1   2  16     2002.13     2015.22    116.24 o
   2   2  16     2424.20     2281.31    125.76 o
   3   2  16      169.10      168.22     50.44 o
   4   2  16     1120.39      949.93    128.08 o
 -10   3  16      207.97      195.57     48.46 o
  -9   3  16      277.42      225.53     47.38 o
  -8   3  16      825.01      666.59     56.84 o
  -7   3  16      234.29      222.47     37.98 o
  -6   3  16       36.17       14.03     31.49 o
  -5   3  16        9.27       12.23     38.18 o
  -4   3  16     3839.20     3936.69    186.61 o
  -3   3  16      357.94      282.77     42.44 o
  -2   3  16     3923.36     3903.85    207.35 o
  -1   3  16      111.67       89.81     35.28 o
   0   3  16      132.22       69.24     44.01 o
   1   3  16       32.33      131.26     59.77 o
   2   3  16       52.79      119.07     54.39 o
   3   3  16        7.10       -7.28     46.26 o
   4   3  16      157.25      267.41     56.96 o
 -10   4  16      102.88       82.77     47.45 o
  -9   4  16      887.46      815.51     63.23 o
  -8   4  16       13.80       14.09     37.02 o
  -7   4  16     1288.19     1178.48     75.38 o
  -6   4  16      103.61       69.08     38.84 o
  -5   4  16      880.07      948.56     58.50 o
  -4   4  16       22.91      -16.57     44.16 o
  -3   4  16        0.51      -68.14     48.41 o
  -2   4  16       42.91       86.76     43.52 o
  -1   4  16     1689.41     1716.45     80.35 o
   0   4  16       55.65      -23.69     42.40 o
   1   4  16     2905.20     3045.41    121.48 o
   2   4  16       23.63       65.65     47.95 o
   3   4  16     1488.16     1464.92     97.68 o
   4   4  16        3.52        2.72     57.71 o
  -9   5  16       27.16       35.13     54.98 o
  -8   5  16     1123.62      958.29    204.28 o
  -7   5  16      361.75      299.64     45.90 o
  -6   5  16       24.32       61.76     36.53 o
  -5   5  16      540.28      608.19     52.80 o
  -4   5  16     2781.50     2530.57    129.04 o
  -3   5  16      195.55      120.30     45.57 o
  -2   5  16     1253.71     1150.10     66.27 o
  -1   5  16      318.10      316.07     65.48 o
   0   5  16        7.36       34.36     37.04 o
   1   5  16      453.31      541.06     52.50 o
   2   5  16      195.49      110.84     42.81 o
   3   5  16       20.11       46.82     51.25 o
  -9   6  16      279.78      296.91     71.47 o
  -8   6  16      730.18      616.05     72.75 o
  -7   6  16       23.70       13.39     43.87 o
  -6   6  16      931.41      881.13     64.35 o
  -5   6  16      145.97      145.03     49.77 o
  -4   6  16       10.47       72.06     53.15 o
  -3   6  16      463.41      563.77    111.63 o
  -2   6  16      225.31      150.73     55.49 o
  -1   6  16       40.66       96.91     45.08 o
   0   6  16      607.02      625.39     58.72 o
   1   6  16      873.53      925.36     65.08 o
   2   6  16     1002.60      857.28    102.44 o
   3   6  16      706.71      718.24     72.22 o
  -8   7  16      273.52      147.73    158.46 o
  -7   7  16      376.79      372.72     69.16 o
  -6   7  16       54.67       63.15     50.26 o
  -5   7  16      553.04      568.40     53.78 o
  -4   7  16      255.04      259.32     44.31 o
  -3   7  16      668.60      730.14    122.87 o
  -2   7  16        4.69       24.33     46.83 o
  -1   7  16      548.59      402.52     81.24 o
   0   7  16       46.02       52.02     44.79 o
   1   7  16      367.17      317.45     50.94 o
   2   7  16       15.78       23.89     41.62 o
  -7   8  16      324.56      136.90     56.64 o
  -6   8  16     1227.13     1153.85     95.27 o
  -5   8  16      514.16      621.00     63.31 o
  -4   8  16       51.74       49.40     41.25 o
  -3   8  16      605.11      640.86    219.89 o
  -2   8  16        2.53       16.68     59.28 o
  -1   8  16     1128.17     1144.33    109.44 o
   0   8  16      507.43      568.39     58.83 o
   1   8  16        2.97       13.78     51.78 o
  -6   9  16      554.96      601.15     85.34 o
  -5   9  16      162.31      143.55     50.63 o
  -4   9  16      275.68      192.50    118.00 o
  -3   9  16      478.18      437.07     69.93 o
  -2   9  16      330.63      234.74     61.94 o
  -1   9  16      889.32      935.01     83.09 o
   0   9  16      156.79      166.99     57.57 o
  -3  10  16      172.99      206.60     59.14 o
  -2  10  16        4.11      109.05     73.52 o
  -9   0  17     1083.16      847.66     69.65 o
  -7   0  17        0.95       10.58     60.76 o
  -5   0  17      546.65      472.87    111.46 o
  -3   0  17      101.51      104.74     96.01 o
  -1   0  17       20.91        0.00     89.30 o
   1   0  17     3836.46     3660.64    276.97 o
   3   0  17     3017.28     2692.44    214.19 o
  -9   1  17        2.23       14.84     36.83 o
  -8   1  17        0.37        8.06     31.04 o
  -7   1  17        2.63       21.96     31.78 o
  -6   1  17      404.97      399.16     41.92 o
  -5   1  17      245.10      301.89     50.06 o
  -4   1  17      675.61      634.30     76.79 o
  -3   1  17      522.17      510.24     75.45 o
  -2   1  17     1162.30     1087.74     86.86 o
  -1   1  17      540.60      569.77     67.33 o
   0   1  17      419.85      461.33     65.39 o
   1   1  17       33.42        8.16     54.96 o
   2   1  17       25.50       90.29     96.69 o
   3   1  17        1.80        2.69     64.18 o
  -9   2  17      277.16      278.82     42.06 o
  -8   2  17      435.79      321.21     44.83 o
  -7   2  17       55.50        3.92     33.12 o
  -6   2  17      632.85      613.51     81.46 o
  -5   2  17        9.27       -0.53     39.29 o
  -4   2  17        4.46       34.03     35.07 o
  -3   2  17       13.30       24.94     41.88 o
  -2   2  17      156.58      160.24     50.03 o
  -1   2  17       75.06       37.30     54.18 o
   0   2  17      383.89      403.21     59.70 o
   1   2  17     1406.64     1386.42     87.81 o
   2   2  17      620.74      567.84     68.11 o
   3   2  17     2303.26     2316.69    141.71 o
  -9   3  17      105.97      154.28     50.11 o
  -8   3  17        2.91        9.35     50.31 o
  -7   3  17       71.11       58.83     54.79 o
  -6   3  17       84.66       74.96     47.82 o
  -5   3  17     2053.87     1867.26     93.23 o
  -4   3  17       87.26      126.59     44.53 o
  -3   3  17     2411.81     2297.87    125.13 o
  -2   3  17       12.53       23.07     66.57 o
  -1   3  17     1069.48     1242.90    173.90 o
   0   3  17       41.24      -13.30     55.52 o
   1   3  17       15.98       34.23     57.52 o
   2   3  17       26.85        2.76     72.98 o
   3   3  17        0.97       11.17     74.45 o
  -8   4  17     1137.74     1231.88     90.57 o
  -7   4  17       34.89       46.15     42.02 o
  -6   4  17      401.43      374.79     52.18 o
  -5   4  17      197.03       82.38     57.91 o
  -4   4  17        6.55       -6.01     36.72 o
  -3   4  17       55.66       14.06     44.22 o
  -2   4  17      180.45      169.60     44.29 o
  -1   4  17      495.16      435.31     48.46 o
   0   4  17      776.00      882.48     75.25 o
   1   4  17        7.88      -29.57     54.00 o
   2   4  17     1202.78     1354.32    119.35 o
  -8   5  17      149.94      114.16     81.08 o
  -7   5  17      296.56      198.66     44.70 o
  -6   5  17      406.37      472.95     57.23 o
  -5   5  17     1028.98      904.58    142.34 o
  -4   5  17      304.73      316.65     85.94 o
  -3   5  17     1136.30     1156.59     72.48 o
  -2   5  17      114.18       55.57     49.13 o
  -1   5  17       86.25       96.96     51.13 o
   0   5  17      125.27      123.13     48.87 o
   1   5  17        2.06      -54.87     59.00 o
   2   5  17       39.13       51.62     62.71 o
  -7   6  17      613.25      619.25     78.52 o
  -6   6  17        0.94       65.64     49.81 o
  -5   6  17      173.80      165.98     62.48 o
  -4   6  17      123.84       93.06     51.35 o
  -3   6  17        2.54      -35.34     46.96 o
  -2   6  17      375.50      353.11     88.29 o
  -1   6  17      590.28      532.23     52.94 o
   0   6  17      257.44      162.93    109.17 o
   1   6  17     1431.53     1347.37     81.04 o
  -6   7  17      260.83      312.87     47.99 o
  -5   7  17       13.50       -9.95     45.26 o
  -4   7  17      243.26      140.38     61.17 o
  -3   7  17      212.90      151.40     60.40 o
  -2   7  17      385.29      356.50     60.65 o
  -1   7  17       11.71      -37.53     51.88 o
   0   7  17     1044.85      946.37     74.54 o
  -4   8  17       32.96       55.64     64.96 o
  -3   8  17       63.94      114.14     90.48 o
  -2   8  17     1413.24     1370.36    104.38 o
  -6   0  18        0.20        0.00     68.15 o
  -4   0  18      165.67      115.15     70.84 o
  -2   0  18      286.08      227.95     81.58 o
   0   0  18     1406.07     1637.95    156.11 o
  -7   1  18       12.50      -46.20     39.35 o
  -6   1  18       21.92       55.72     40.05 o
  -5   1  18       96.32        7.41     60.60 o
  -4   1  18      190.33      106.49     58.07 o
  -3   1  18      628.84      581.59    208.48 o
  -2   1  18       11.90       17.86     50.03 o
  -1   1  18      618.29      527.08     74.40 o
   0   1  18        4.15      -14.77     50.56 o
   1   1  18        5.70       35.48     65.42 o
  -7   2  18      453.29      383.40     81.51 o
  -6   2  18        6.04       32.73     39.85 o
  -5   2  18        2.23      -10.61     38.74 o
  -4   2  18       30.14       56.44     55.53 o
  -3   2  18      267.98      257.15     64.93 o
  -2   2  18      235.88      292.82     65.06 o
  -1   2  18      206.66      207.43     66.39 o
   0   2  18      245.91       86.61     56.74 o
   1   2  18      249.86      185.77     68.41 o
  -7   3  18       54.50       10.91     60.06 o
  -6   3  18      432.41      352.77     88.29 o
  -5   3  18       27.21       -7.20     46.97 o
  -4   3  18     1795.25     1576.72    133.46 o
  -3   3  18      300.90      228.67     75.46 o
  -2   3  18      215.88      132.75     54.61 o
  -1   3  18       49.34       25.27     59.99 o
   0   3  18        4.49      -29.95     61.89 o
  -6   4  18      118.82       25.77     63.45 o
  -5   4  18       27.11       -3.42     44.38 o
  -4   4  18       12.45      -26.94     43.34 o
  -3   4  18      203.09      189.01     45.50 o
  -2   4  18      119.78      151.01     52.54 o
  -1   4  18       63.10       51.66     62.45 o
   0   4  18      331.71      233.97     60.18 o
  -5   5  18      284.28      164.61     66.14 o
  -4   5  18     1074.12      935.53     98.73 o
  -3   5  18       19.90       22.99     45.31 o
  -2   5  18      138.57      103.96     42.94 o
  -1   5  18      367.41      378.59     73.04 o
 
